# Supplementary material for: Identification of a novel metabolism-related gene signature associated with the survival of bladder cancer
Source: BMC Cancer. 2021 Nov 24;21:1267. doi: 10.1186/s12885-021-09006-w (PMC8611960; doi:10.1186/s12885-021-09006-w)
Supplement: Supplementary file 3 — Additional file 3: Table S2. The metabolism-related processes and pathways enriched by h.all.v7.2.entrez.gmt gene set. [file 12885_2021_9006_MOESM3_ESM.csv]

ID	Description	GeneRatio	BgRatio	pvalue	p.adjust	qvalue	Count
hsa01200	Carbon metabolism	90/2887	118/8075	1.75E-19	9.42E-18	3.25E-18	90
hsa05230	Central carbon metabolism in cancer	52/2887	70/8075	4.82E-11	2.88E-10	9.97E-11	52
hsa00620	Pyruvate metabolism	29/2887	39/8075	9.73E-07	2.88E-06	9.96E-07	29
hsa00640	Propanoate metabolism	26/2887	34/8075	1.45E-06	4.26E-06	1.47E-06	26
hsa00410	beta-Alanine metabolism	23/2887	30/8075	5.58E-06	1.57E-05	5.42E-06	23
hsa01212	Fatty acid metabolism	36/2887	57/8075	2.20E-05	5.70E-05	1.97E-05	36
hsa04979	Cholesterol metabolism	32/2887	50/8075	4.28E-05	0.000105578	3.65E-05	32
hsa00380	Tryptophan metabolism	28/2887	42/8075	4.33E-05	0.000106034	3.66E-05	28
hsa00052	Galactose metabolism	22/2887	31/8075	6.86E-05	0.000161844	5.59E-05	22
hsa00051	Fructose and mannose metabolism	23/2887	33/8075	7.35E-05	0.000172124	5.95E-05	23
hsa00480	Glutathione metabolism	34/2887	57/8075	0.000192939	0.000426843	0.000147451	34
hsa00350	Tyrosine metabolism	23/2887	36/8075	0.000534616	0.001106929	0.000382384	23
hsa00330	Arginine and proline metabolism	30/2887	51/8075	0.000633402	0.001303113	0.000450155	30
hsa00520	Amino sugar and nucleotide sugar metabolism	28/2887	48/8075	0.001143823	0.002252773	0.000778211	28
hsa05231	Choline metabolism in cancer	50/2887	98/8075	0.001311399	0.002512452	0.000867916	50
hsa00630	Glyoxylate and dicarboxylate metabolism	19/2887	30/8075	0.001896856	0.003604027	0.001244995	19
hsa00240	Pyrimidine metabolism	31/2887	57/8075	0.002989663	0.005549777	0.001917146	31
hsa00260	Glycine, serine and threonine metabolism	23/2887	40/8075	0.004001062	0.007342859	0.002536559	23
hsa00360	Phenylalanine metabolism	11/2887	17/8075	0.014231627	0.023904033	0.008257544	11
hsa00650	Butanoate metabolism	16/2887	28/8075	0.016761185	0.027763398	0.009590745	16
hsa00500	Starch and sucrose metabolism	19/2887	36/8075	0.026802092	0.042856811	0.014804699	19
hsa00983	Drug metabolism - other enzymes	37/2887	79/8075	0.027195155	0.043271109	0.014947817	37
hsa00250	Alanine, aspartate and glutamate metabolism	19/2887	37/8075	0.037019482	0.057211927	0.019763612	19
hsa00860	Porphyrin and chlorophyll metabolism	21/2887	42/8075	0.040342437	0.06148369	0.021239274	21
hsa01210	2-Oxocarboxylic acid metabolism	11/2887	19/8075	0.04035462	0.06148369	0.021239274	11
hsa00270	Cysteine and methionine metabolism	24/2887	50/8075	0.049880795	0.074246529	0.025648141	24
hsa00590	Arachidonic acid metabolism	28/2887	63/8075	0.095774586	0.135088172	0.046665622	28
hsa00230	Purine metabolism	54/2887	130/8075	0.098433465	0.138234823	0.047752619	54
hsa00920	Sulfur metabolism	6/2887	10/8075	0.103955973	0.144110641	0.049782395	6
hsa00340	Histidine metabolism	10/2887	22/8075	0.230555823	0.295514011	0.102084032	10
hsa00561	Glycerolipid metabolism	25/2887	61/8075	0.233520979	0.298131527	0.102988241	25
hsa00760	Nicotinate and nicotinamide metabolism	14/2887	35/8075	0.358389135	0.441830881	0.152628559	14
hsa00910	Nitrogen metabolism	7/2887	17/8075	0.406655997	0.499429228	0.172525658	7
