# Supplementary material for: Identification of a novel metabolism-related gene signature associated with the survival of bladder cancer
Source: BMC Cancer. 2021 Nov 24;21:1267. doi: 10.1186/s12885-021-09006-w (PMC8611960; doi:10.1186/s12885-021-09006-w)
Supplement: Supplementary file 4 — Additional file 4: Table S3. The DEGs between normal and cancer samples in GSE13507. [file 12885_2021_9006_MOESM4_ESM.csv]

	logFC	AveExpr	t	P.Value	adj.P.Val	B
LPPR4	-2.55183838383841	7.45126436781609	-15.5604036864603	9.55080362698864e-35	4.05813646110747e-30	67.0105021577172
HS.49265	-1.60553535353537	7.16862068965517	-12.2459513529108	2.98881025383859e-25	4.23315158952006e-21	46.1640424612795
C4ORF31	-2.74866666666669	7.77683908045977	-11.5167919606337	3.66744735175183e-23	3.1165967595187e-19	41.5550024863618
ZNF536	-1.42054545454547	7.46959770114943	-11.0725339359466	6.75884080743532e-22	3.09381916328015e-18	38.7597684020418
CORIN	-1.13238383838385	7.31396551724138	-11.0611489872731	7.28128774601118e-22	3.09381916328015e-18	38.6883199516886
CYTL1	-1.42224242424244	7.39798850574713	-10.7403587947989	5.90249112234561e-21	2.2799713435315e-17	36.6797431896502
MOXD1	-3.17474747474751	8.11390804597701	-10.6965493041113	7.84841544829651e-21	2.77899310331766e-17	36.4061883437929
HS.526470	-2.40529292929295	7.2135632183908	-10.2978084101414	1.03850055101741e-19	2.94172589418198e-16	33.9260956434403
KLRB1	-1.26470707070708	7.39293103448276	-10.1894928575621	2.08685906284111e-19	5.54191509875744e-16	33.2557513431666
LOC653057	-1.00468686868688	6.92172413793103	-10.0011701410944	6.9927081053689e-19	1.74776569057132e-15	32.0941139296572
ABCA8	-3.23688888888893	8.34942528735632	-9.76546516571167	3.15084922596844e-18	7.31919711407623e-15	30.6477335110724
ASPA	-1.90589898989901	7.73712643678161	-9.75385997878643	3.39242673394856e-18	7.31919711407623e-15	30.5767506542996
PID1	-1.69701010101013	7.47632183908046	-9.53890034409819	1.32691386305577e-17	2.56275318369271e-14	29.2661579572161
COL14A1	-1.76967676767679	7.65074712643678	-9.52899379602251	1.41269915757644e-17	2.60980813936622e-14	29.2059573787264
SORCS1	-1.73254545454547	7.66373563218391	-9.19654122017334	1.1431136362658e-16	1.94283593619736e-13	27.1966760126634
HHIP	-1.22614141414142	7.5283908045977	-9.18668806009276	1.21575794142812e-16	1.98682903581849e-13	27.1374664752517
C1QTNF7	-1.24078787878789	7.48672413793103	-8.95269595858432	5.21778849210924e-16	7.91799403677576e-13	25.737577627095
SLIT2	-2.85404040404042	8.05913793103448	-8.83541655072531	1.07761597742705e-15	1.52626342936252e-12	25.040631174505
OLFM1	-2.15147474747477	7.95758620689655	-8.75226452094648	1.79841612746251e-15	2.46499036309297e-12	24.5484911022884
PDGFD	-1.99008080808083	8.30729885057471	-8.60048977343402	4.55917970175374e-15	5.53484415792904e-12	23.6546636616021
GIMAP1	-1.40634343434345	7.72862068965517	-8.5939188478782	4.74589024487944e-15	5.60146879180354e-12	23.6161001599118
ITM2A	-2.52086868686872	8.31063218390805	-8.45500911925611	1.1056427009198e-14	1.23628311479164e-11	22.8035527808098
FAM107A	-3.08608080808084	8.20132183908046	-8.43881634621051	1.21977520898614e-14	1.3289294520467e-11	22.7091737456014
SRPX	-3.74620202020205	8.63201149425287	-8.39294730972025	1.61050330057541e-14	1.71075713103623e-11	22.4422215375233
HS.388347	-2.42301010101012	7.85787356321839	-8.33090052980722	2.34310117276173e-14	2.37043735311062e-11	22.082055954487
BCL2	-1.36197979797981	7.77735632183908	-8.27918236647033	3.19995182892587e-14	3.09013530025137e-11	21.7826848010769
DKFZP586H2123	-2.12430303030305	8.89557471264368	-8.27083083040126	3.36487006654452e-14	3.17718509172171e-11	21.7344143549197
GPM6B	-1.94260606060609	7.85787356321839	-8.26422577280815	3.50124716865475e-14	3.23408678687261e-11	21.696252634584
ABCB1	-1.27135353535355	7.65885057471264	-8.25450437944882	3.71199894500899e-14	3.35580500369005e-11	21.6401089753073
RECK	-1.20305050505052	7.53362068965517	-8.21245472464533	4.77825263131697e-14	4.14342763887057e-11	21.3975805743475
OLFML1	-1.8238585858586	7.95936781609195	-8.20895720005087	4.87955149639937e-14	4.14664286164018e-11	21.3774315446571
FGF9	-2.15092929292931	7.6814367816092	-8.1981729418381	5.20549474065425e-14	4.33689159863527e-11	21.3153269596593
ALDH1A1	-3.76092929292934	8.38471264367816	-8.17115263500827	6.12005531355248e-14	4.90643679760084e-11	21.1598743216519
KLHL13	-1.1248484848485	7.32666666666667	-8.04246411516255	1.31885504825965e-13	9.66175017250909e-11	20.4225478263741
LIFR	-1.87036363636365	7.61637931034483	-8.0347948292481	1.38037678460221e-13	9.94105247080472e-11	20.3787677215079
RORB	-1.60751515151517	7.35563218390805	-7.97527455661739	1.96512480085806e-13	1.30465863731967e-10	20.0396259039625
FBLN5	-1.63426262626264	7.82137931034483	-7.9706469860096	2.01973949670584e-13	1.32028817253894e-10	20.0133054394997
HLF	-1.2068888888889	7.19775862068966	-7.88117671194581	3.42670886338589e-13	2.18088223161627e-10	19.5057763435353
DPT	-2.31309090909093	7.8732183908046	-7.88057384859727	3.43890584886538e-13	2.18088223161627e-10	19.5023653654321
VCAM1	-1.43167676767678	7.73459770114943	-7.87470642397382	3.55988281914356e-13	2.22440324978544e-10	19.4691739259323
FXYD1	-1.27149494949496	7.7098275862069	-7.86421886268405	3.78671139958449e-13	2.29853381954779e-10	19.4098750159454
NAALAD2	-1.08898989898991	7.50844827586207	-7.83713309824149	4.44091155489972e-13	2.65766664743224e-10	19.2568942611788
PAPPA	-1.57810101010102	7.82908045977011	-7.82494550469828	4.77066805527048e-13	2.81535674539504e-10	19.1881379406787
CYP2U1	-1.28337373737376	7.92522988505747	-7.76319636308222	6.85250982004809e-13	3.78133950979018e-10	18.8405445941523
HS.539897	-1.00903030303031	7.11649425287356	-7.74930494823868	7.43279705436829e-13	4.04896854923216e-10	18.7625255912211
F10	-1.25175757575759	7.30298850574713	-7.66982988176643	1.18186315967487e-12	6.27717070682315e-10	18.3174378556867
TLR1	-1.31248484848487	7.78873563218391	-7.6570391578977	1.27319076450539e-12	6.67875007207826e-10	18.2460097148186
FCER1A	-1.71169696969699	7.59683908045977	-7.63556587507673	1.44247088499739e-12	7.474461939456e-10	18.1262237003782
TIMP3	-1.07795959595961	8.08224137931034	-7.62638884991092	1.52143941488023e-12	7.77017615159527e-10	18.0750802391659
HS.479288	-1.20468686868688	7.53206896551724	-7.62473557108611	1.53611390146859e-12	7.77017615159527e-10	18.0658696899282
FAIM2	-1.21632323232325	7.03770114942529	-7.57801724197582	2.01395145831205e-12	9.95032528647433e-10	17.8059985370865
PMP2	-2.11050505050509	7.07310344827586	-7.56953147630878	2.11532768138246e-12	1.02136674070387e-09	17.7588798273108
TSCOT	-1.66064646464649	7.89080459770115	-7.52447038015953	2.74440057524233e-12	1.31022000496681e-09	17.5091039500906
ISL1	-3.38347474747477	7.95931034482759	-7.48835827659572	3.37932513176007e-12	1.57788488844489e-09	17.3094641599499
DKK3	-2.20644444444447	9.70879310344828	-7.44187118657552	4.41440263744861e-12	2.01685987166872e-09	17.053172205896
TCEAL7	-1.25329292929295	7.19597701149425	-7.42043613584758	4.99184333283909e-12	2.2326676127614e-09	16.9352663468168
ADH1B	-1.26593939393941	7.25954022988506	-7.37133845471855	6.61100855209594e-12	2.86634442223017e-09	16.6658470940193
MYOT	-1.30668686868688	7.37867816091954	-7.36367892298675	6.9066239005508e-12	2.93462449534404e-09	16.6238979945498
GUCA1C	-1.1018585858586	7.54402298850575	-7.32423685316698	8.64850340892495e-12	3.56771757131282e-09	16.4082379477949
CD8A	-1.52313131313133	7.83120689655172	-7.31069543099706	9.34147637251872e-12	3.81653202950308e-09	16.3343336972465
OLFML3	-2.06337373737376	8.55557471264368	-7.30449576042181	9.67678174833029e-12	3.91587101415766e-09	16.3005216153148
PMM2	1.28197979797981	10.1301149425287	7.2901952140863	1.04962430463318e-11	4.20740912300603e-09	16.2225850404856
GLT8D2	-1.8348484848485	7.95005747126437	-7.28255374459416	1.09618496068407e-11	4.35298121303423e-09	16.1809721637594
CCL14	-1.23342424242425	7.79537356321839	-7.27662815971486	1.133689923931e-11	4.46023008035445e-09	16.1487189829985
GNG2	-1.14632323232324	7.51074712643678	-7.26365358872498	1.22029377466993e-11	4.75690665006652e-09	16.0781454937443
EFEMP1	-1.71896969696972	7.5966091954023	-7.24310796382358	1.37098179530017e-11	5.29572877111858e-09	15.9665243522742
SNCA	-1.73434343434346	7.66425287356322	-7.23892959339699	1.40380503615293e-11	5.37366450325568e-09	15.9438441076148
PI16	-2.10113131313133	7.71643678160919	-7.22181099987232	1.54657989075878e-11	5.86733746056613e-09	15.850995665598
PDGFC	-1.661797979798	8.13637931034483	-7.21530754242201	1.60450173706477e-11	6.03321051397188e-09	15.8157521765649
COL13A1	-1.22773737373739	7.67798850574713	-7.21249922001402	1.63017106313737e-11	6.07596214672869e-09	15.8005384883414
LOC221091	-1.54400000000001	7.75252873563218	-7.18403894873649	1.91430907855245e-11	6.95205066219603e-09	15.6465349075137
CLEC3B	-2.10084848484851	8.17114942528736	-7.14061148312212	2.44465526091027e-11	8.72885731395609e-09	15.4121622581685
CHN1	-1.45498989898991	8.14804597701149	-7.13876865497974	2.47011494140388e-11	8.74626532168758e-09	15.4022334455429
NR2F1	-2.51143434343437	9.45068965517241	-7.07761563833632	3.48091474412716e-11	1.18757050619973e-08	15.0735307944991
BAI3	-1.12713131313133	7.32005747126437	-7.07696178699812	3.49367647152193e-11	1.18757050619973e-08	15.0700244974871
DIXDC1	-2.14266666666669	8.03816091954023	-7.07263520147145	3.57929330661713e-11	1.19991219079237e-08	15.0468274574227
EPB41L2	-1.60725252525253	8.70477011494253	-7.07087554759568	3.61470370490524e-11	1.19991219079237e-08	15.0373952411663
TCEAL2	-2.97535353535356	7.94632183908046	-7.03323830392851	4.46054192257555e-11	1.43582141128966e-08	14.8359537350968
FLJ21986	-2.66127272727276	8.60637931034483	-7.02668877364632	4.6264955332183e-11	1.47804357298079e-08	14.8009590381943
SLC40A1	-1.2948080808081	7.7966091954023	-6.99605688916817	5.48715868856773e-11	1.73992069162121e-08	14.6375263237975
PLSCR4	-2.03016161616164	8.47040229885057	-6.9727784580106	6.2451422673627e-11	1.96560070326104e-08	14.5135884812111
C2ORF32	-2.18436363636366	8.59195402298851	-6.9216692774204	8.29039581216697e-11	2.59013910337481e-08	14.2422744850623
PLP1	-1.56840404040406	8.2916091954023	-6.87690866541921	1.06152741707568e-10	3.24491366557883e-08	14.0055726472034
ENPP2	-2.2567676767677	8.71885057471264	-6.87142307949555	1.09411399217345e-10	3.32063596624643e-08	13.9766229056941
GPR15	-1.17058585858587	7.42218390804598	-6.86757908494773	1.11753456122426e-10	3.36766266002969e-08	13.9563442400302
MAOB	-2.0608686868687	7.93350574712644	-6.8453668805575	1.26287143688578e-10	3.75240610862075e-08	13.8392903715303
PRAC	-3.11305050505055	7.80241379310345	-6.81377235416303	1.50219566506683e-10	4.40195129715101e-08	13.6731616162723
DACH1	-1.18541414141416	8.09701149425287	-6.79849355769069	1.63345049530471e-10	4.72994995941965e-08	13.5929793456055
PTGDS	-2.87991919191922	8.02793103448276	-6.79816527424925	1.63639125449444e-10	4.72994995941965e-08	13.5912576522529
ARHGAP15	-1.65628282828285	8.2616091954023	-6.78930468005535	1.71776532140658e-10	4.93161138557874e-08	13.5448058036282
ADAMTS5	-1.00412121212122	7.26781609195402	-6.77580266488222	1.84949183388028e-10	5.27415490077672e-08	13.4740874537377
MTP18	1.65393939393939	10.541724137931	6.77249874934764	1.88321174393904e-10	5.33451113333131e-08	13.4567950251793
DNASE1L3	-1.1228686868687	7.74632183908046	-6.73814422467163	2.27178421567164e-10	6.26805917687583e-08	13.2772718006845
ZEB2	-2.2788080808081	8.42350574712644	-6.71834862162391	2.53050642653117e-10	6.93685277827802e-08	13.1740654958592
CPE	-2.34490909090912	8.81971264367816	-6.69737090484224	2.83636761305177e-10	7.67625859099169e-08	13.064886954541
GHR	-1.91894949494951	7.83586206896552	-6.63863816983405	3.89987561024927e-10	1.02287478197217e-07	12.7602651667326
PDGFRA	-2.28494949494952	8.51212643678161	-6.61162487411327	4.5126103996112e-10	1.15506515590048e-07	12.6206839321621
HS.551128	-1.14109090909092	7.53793103448276	-6.60992983369103	4.55407162282639e-10	1.15869762427481e-07	12.6119365476128
CFI	-1.48187878787881	9.34143678160919	-6.60210208403749	4.75045701280004e-10	1.20146975282068e-07	12.571557921507
XKR4	-1.28234343434345	7.26620689655172	-6.58447915068818	5.22360772005218e-10	1.31332007115395e-07	12.4807547890635
LOC730456	-1.9267878787879	8.10287356321839	-6.5756617174179	5.47745691860543e-10	1.3690420263032e-07	12.4353761209099
EMCN	-1.15703030303032	7.71948275862069	-6.54410221992168	6.48954117690988e-10	1.60314305004012e-07	12.2732505855567
TMOD1	-2.25339393939396	7.7198275862069	-6.53253572004735	6.90480177054202e-10	1.68612084615132e-07	12.2139476173808
ZFHX4	-1.01549494949495	7.25591954022989	-6.5273436449813	7.09960696831756e-10	1.7237845719075e-07	12.1873474316749
LAMC3	-2.08159595959599	9.52051724137931	-6.50335090037462	8.07235368024614e-10	1.93782094843875e-07	12.0645907344496
PRPH	-2.08939393939397	7.27867816091954	-6.50023935703185	8.20774345547806e-10	1.9556648506544e-07	12.0486905601309
LOC649801	-1.37177777777779	7.65695402298851	-6.49953412502532	8.23873872127883e-10	1.9556648506544e-07	12.0450874138407
RHOJ	-1.49244444444446	8.14586206896552	-6.49036466818231	8.65237528689707e-10	2.04244125522365e-07	11.9982604262587
GSK3B	1.37406060606062	10.4163218390805	6.48844565143595	8.74149314687312e-10	2.04300405821055e-07	11.9884653110809
HEPN1	-1.21836363636366	6.99465517241379	-6.4882437107423	8.75092347833184e-10	2.04300405821055e-07	11.9874346588529
C6ORF204	-1.03270707070709	7.69959770114943	-6.47090930878296	9.59883324903662e-10	2.19276572447079e-07	11.8990360855284
PLAC9	-2.86543434343438	8.37833333333333	-6.46847900525983	9.72399402675068e-10	2.20947864276276e-07	11.8866538421989
SCARA5	-1.8417575757576	8.01683908045977	-6.44835937721686	1.08237079579578e-09	2.43332990017792e-07	11.784253045183
LOC650803	1.47913131313133	9.44040229885058	6.43009272505641	1.19275245162729e-09	2.66737114050756e-07	11.6914497136407
PPAP2B	-1.39410101010102	8.22689655172414	-6.41739473619804	1.27593112657515e-09	2.82248893632475e-07	11.6270316186859
GNG11	-2.10492929292932	9.7583908045977	-6.41517539248687	1.29104333902732e-09	2.82248893632475e-07	11.6157805934723
LOC648470	-1.26775757575759	7.83448275862069	-6.4145506408069	1.29532911881225e-09	2.82248893632475e-07	11.6126138225879
NTNG1	-1.10038383838385	7.12764367816092	-6.39817521327946	1.41278880837551e-09	3.06272430958548e-07	11.5296760081087
ANGPTL7	-1.23523232323234	7.3464367816092	-6.39667455888276	1.42406254391197e-09	3.07149327364567e-07	11.522081974028
FZD1	-1.52418181818183	8.60465517241379	-6.39126694853346	1.46542579093156e-09	3.12894180184331e-07	11.4947258434872
C7	-2.96175757575761	7.8114367816092	-6.38988494043098	1.47618496919308e-09	3.1361549670507e-07	11.4877367700798
LDB2	-1.69436363636365	9.7566091954023	-6.3827207900641	1.53321593401126e-09	3.22506658594745e-07	11.4515210684327
CYBRD1	-2.66111111111114	9.05097701149425	-6.37907298021977	1.56308127321764e-09	3.25565310289302e-07	11.4330904283694
SEPP1	-2.95858585858589	9.39666666666667	-6.3564185426442	1.76178139751935e-09	3.63388794080569e-07	11.318772388048
ATP1A2	-2.75804040404044	7.87683908045977	-6.34337124913715	1.88727267475479e-09	3.85529884376592e-07	11.2530464948922
MGLL	-1.30739393939396	8.03356321839081	-6.32670196585211	2.06044503736732e-09	4.14920898757049e-07	11.1691953256959
CD302	-1.2088282828283	7.90258620689655	-6.32330715701354	2.0975802315203e-09	4.20375579221541e-07	11.1521351010199
LGI4	-1.35701010101012	7.56540229885058	-6.31298133159209	2.21462119863403e-09	4.39716143597943e-07	11.1002784818005
COLEC12	-1.67036363636365	7.76936781609195	-6.28965173898531	2.50319138147092e-09	4.85664848395887e-07	10.9833090310817
HS.31588	-1.35208080808082	7.77229885057471	-6.28708664149718	2.53708961449714e-09	4.9000426236356e-07	10.9704645240682
RGL1	-1.81432323232326	10.1472988505747	-6.27921998767777	2.64388547020863e-09	5.08319880674953e-07	10.9310931489119
FLJ22655	-1.9198787878788	7.73942528735632	-6.27559498137721	2.69457211466928e-09	5.13590229916479e-07	10.9129608343912
CDC20	3.22672727272731	11.0664942528736	6.27553120364657	2.6954723763562e-09	5.13590229916479e-07	10.9126418756884
BMP5	-1.36731313131314	7.64563218390805	-6.26685012021383	2.82080833211836e-09	5.35072080498701e-07	10.8692456843216
COX7A1	-2.52294949494952	9.31643678160919	-6.2624715763525	2.88617896938161e-09	5.4503886404011e-07	10.8473717631663
RNASE4	-1.90424242424244	8.58758620689655	-6.21071047473358	3.78123514136698e-09	6.92068721769009e-07	10.5895107118331
FZD7	-1.4647474747475	7.78545977011494	-6.19848272405039	4.02960578191454e-09	7.28587019887442e-07	10.5287905172046
MFAP4	-3.39553535353539	9.69454022988506	-6.19431836476433	4.11779452323916e-09	7.4137749700183e-07	10.5081284039027
RELN	-1.9587878787879	7.43919540229885	-6.16159025746783	4.88007278230128e-09	8.63976218833256e-07	10.3460470165539
AFF3	-1.05274747474749	7.33281609195402	-6.15573078185909	5.03046005190409e-09	8.86905591723671e-07	10.3170859190118
DOCK10	-1.44042424242426	8.09074712643678	-6.1421405192954	5.39698790404583e-09	9.4759510761532e-07	10.2499816131973
GPR172A	1.37836363636364	10.6804022988506	6.13925702772727	5.47806067312932e-09	9.53945893447807e-07	10.2357559365054
GATM	-2.3107676767677	8.32431034482759	-6.1301683474634	5.74149793790642e-09	9.91692062527007e-07	10.1909447202648
RIMBP2	-1.17993939393941	7.17442528735632	-6.11796343755682	6.1148972005246e-09	1.03613411202673e-06	10.1308353784571
IQGAP3	2.6186868686869	10.2421264367816	6.09457672738911	6.89813908785996e-09	1.14492941344988e-06	10.0158684415171
VIPR2	-1.1888282828283	7.43155172413793	-6.09012972658302	7.05783273565718e-09	1.1668767040392e-06	9.99403914303347
C5ORF4	-1.03250505050506	7.48867816091954	-6.08507662441744	7.24369531765753e-09	1.18835758319409e-06	9.96924697678638
CALCA	-1.20967676767679	7.0717816091954	-6.07754759807411	7.52956426004702e-09	1.21646838558706e-06	9.93233150751077
HS.570988	-2.02056565656567	9.55172413793103	-6.06686333900396	7.95431055935486e-09	1.27539115346033e-06	9.87999583890701
CDH11	-2.29288888888891	8.63793103448276	-6.05880293970291	8.2902121664759e-09	1.32425231185549e-06	9.84055189322194
HLA-DPB1	-1.33149494949497	7.79959770114943	-6.04363567783714	8.96040749710042e-09	1.41495599267963e-06	9.7664214154843
BHMT2	-1.19303030303032	7.20867816091954	-6.0422429045476	9.02454869419112e-09	1.41495599267963e-06	9.75962017494261
TCF21	-1.82218181818183	8.07206896551724	-6.0303906383168	9.5889089996501e-09	1.49791449777622e-06	9.70178357023426
WIPF1	-2.07147474747477	9.44344827586207	-6.029542536714	9.63059343659341e-09	1.49891544000313e-06	9.69764781276774
HS.546375	-1.11888888888889	7.75454022988506	-6.02832865065851	9.69056554830931e-09	1.50274500053891e-06	9.69172896366743
TOMM40	1.1009494949495	12.3651149425287	6.01451017264694	1.03996124876568e-08	1.60101280652368e-06	9.62440490452049
TMEM119	-2.34244444444446	9.01649425287356	-6.01086159699383	1.05951595018537e-08	1.62522861817243e-06	9.6066455688083
TIMP2	-2.30244444444448	9.65442528735632	-6.00921993601729	1.06843164366602e-08	1.63300937191975e-06	9.59865710242107
SPON1	-2.96951515151519	9.03074712643678	-5.9996991447635	1.12160665998429e-08	1.69598103141397e-06	9.55235591075171
JAM2	-1.3969292929293	7.72977011494253	-5.99011063861456	1.17777922837558e-08	1.75592418995363e-06	9.50577343453113
LTBP4	-2.21208080808084	10.3301149425287	-5.98843478129588	1.18787606742381e-08	1.76478510856076e-06	9.49763681014513
C6ORF189	-1.79870707070709	8.96988505747126	-5.98479615959134	1.21009125520022e-08	1.78530477199504e-06	9.47997565083068
NELL2	-1.79115151515153	7.76816091954023	-5.98188437995771	1.22816161576124e-08	1.80569505376107e-06	9.46584745549592
CLIP3	-2.43440404040406	9.59373563218391	-5.97849314663078	1.24954095057224e-08	1.83079293068326e-06	9.44939853474018
ITK	-1.26866666666669	7.51695402298851	-5.97189292534364	1.29220146860141e-08	1.88679176635306e-06	9.41740202580434
CD48	-1.48836363636365	7.88528735632184	-5.96114138152265	1.36476883463605e-08	1.97241591100972e-06	9.36532995972226
DPYD	-1.40123232323234	7.85568965517241	-5.95596471321537	1.40111824513708e-08	2.0112673728336e-06	9.34028000686618
DCN	-2.78618181818185	10.2945977011494	-5.93356423816054	1.56964989144908e-08	2.24170718422871e-06	9.2320474642972
ESR1	-1.26363636363638	7.6183908045977	-5.93324343050631	1.57220226147365e-08	2.24170718422871e-06	9.23049934965903
NBEA	-1.78452525252526	7.95666666666667	-5.92522784711127	1.63731123308968e-08	2.32673425732377e-06	9.19183648827637
CFD	-2.77680808080812	11.2612643678161	-5.91191620912176	1.75131993623582e-08	2.47221209603521e-06	9.12770391271986
CPA6	-1.25266666666668	7.20545977011494	-5.89418319550435	1.91534438527613e-08	2.66829452230763e-06	9.04241711128145
ATAD3A	1.31517171717174	10.2027011494253	5.89209092654529	1.93566248954033e-08	2.68778755492055e-06	9.03236546012972
TEK	-1.00668686868688	7.9598275862069	-5.8902260063005	1.95395060638147e-08	2.69763718157662e-06	9.02340801273151
KIAA0367	-3.06989898989902	7.99	-5.88977958123031	1.95835345737615e-08	2.69763718157662e-06	9.0212640534051
SERPINF1	-2.17496969696972	9.37419540229885	-5.88943055148104	1.96180251613833e-08	2.69763718157662e-06	9.01958791019786
SDPR	-2.10218181818184	8.12655172413793	-5.87523920175889	2.10719090093012e-08	2.88283293401412e-06	8.95149227893785
SGCE	-2.42006060606064	8.77844827586207	-5.86910634340396	2.17323835323855e-08	2.95964415477904e-06	8.92209793958564
PCP4	-3.45882828282831	8.42229885057471	-5.86362959346761	2.23393013349494e-08	3.03257799911183e-06	8.89586540222665
LOC647436	-2.05856565656568	9.23902298850575	-5.86057896280965	2.26845269359762e-08	3.06963550799245e-06	8.88126050365595
MPZ	-1.60701010101012	7.59833333333333	-5.85526767128597	2.32980850149053e-08	3.12757410621752e-06	8.85584467143458
STAT4	-1.28503030303032	7.9214367816092	-5.85136526392195	2.37592133329474e-08	3.17461941671992e-06	8.83718040504966
IL7R	-1.74060606060607	8.35609195402299	-5.84728163906313	2.42513204444627e-08	3.22012064276631e-06	8.81765823415435
VARS	1.2028282828283	9.59505747126437	5.82677771846035	2.68770006319615e-08	3.5030790087486e-06	8.71977375203241
PDZRN3	-1.01971717171719	7.34080459770115	-5.82017250333756	2.77806434507744e-08	3.60978452667707e-06	8.68828944883815
GIMAP7	-1.37191919191921	8.84793103448276	-5.81912568715908	2.79265590719582e-08	3.61768138709604e-06	8.68330189118953
GAS7	-1.1268080808081	7.63925287356322	-5.81596513859978	2.83716733153991e-08	3.66417142605261e-06	8.66824707006757
CRISPLD2	-2.04109090909093	10.267816091954	-5.8124670224207	2.88724250429901e-08	3.71754345477773e-06	8.65159063540656
ANKRD25	-1.94387878787881	9.74333333333333	-5.8010724132298	3.0564262444223e-08	3.90872309690064e-06	8.59738095769413
FGL2	-1.86111111111112	8.20959770114943	-5.79354420079049	3.17348476085436e-08	4.01313593716375e-06	8.56160449330627
DNAJB4	-1.15456565656567	7.88959770114942	-5.78933254265572	3.24087489592792e-08	4.07410574934844e-06	8.54160287125405
PPP1R14B	1.10769696969698	13.6437356321839	5.78471084259372	3.31643758476335e-08	4.1567974329379e-06	8.51966509060249
FLAD1	1.23967676767678	10.4466666666667	5.78259642828116	3.35157936874188e-08	4.18848845228948e-06	8.50963252147003
FLRT2	-1.36826262626264	7.74362068965517	-5.77245588409401	3.52524343957125e-08	4.37545519955073e-06	8.46155128731879
SPARCL1	-2.91470707070711	10.0516091954023	-5.77206671066454	3.5320808035912e-08	4.37545519955073e-06	8.4597071522709
HS.444329	-1.38791919191921	7.87609195402299	-5.7655129044202	3.64919203965102e-08	4.50738865595267e-06	8.42866382634112
NLGN1	-1.47416161616164	7.53764367816092	-5.75374072738771	3.86916293024267e-08	4.76523863495685e-06	8.37296207113128
DMN	-2.91012121212124	8.68373563218391	-5.75235496485231	3.89589485299668e-08	4.78429399722049e-06	8.36641015908339
C10ORF56	-1.84064646464649	9.0867816091954	-5.73969912908056	4.14853887063391e-08	5.05075692301533e-06	8.30662216680024
GPR124	-1.63812121212124	8.69994252873563	-5.72842047051438	4.3871437192233e-08	5.32599247513708e-06	8.25341478484897
CYP27A1	-1.99610101010102	9.22936781609195	-5.72525762221487	4.45643041419568e-08	5.37398149115968e-06	8.23850661098833
IRF8	-1.48860606060607	8.54505747126437	-5.72488712765908	4.46461630119879e-08	5.37398149115968e-06	8.23676063745145
HS.133085	-2.19701010101012	7.75218390804598	-5.72038341181714	4.56530688232547e-08	5.47965789350308e-06	8.21554274729074
TNFRSF19	-1.37222222222224	7.54097701149425	-5.70650066708689	4.88985998811088e-08	5.85268030689665e-06	8.15020929798756
IGJ	-3.31220202020205	8.8435632183908	-5.70155809568964	5.01076782236657e-08	5.94713756347362e-06	8.12697499150953
SLC9A9	-1.48721212121214	8.25304597701149	-5.69676406446742	5.13083196221638e-08	6.05580694651594e-06	8.10445195439629
C2ORF40	-2.48107070707073	7.63281609195402	-5.69451639147476	5.18808778981003e-08	6.10642244290936e-06	8.09389648139857
TSTA3	1.20408080808082	10.0773563218391	5.68210703813466	5.51561777997096e-08	6.45615976504039e-06	8.03567072229052
RNASE6	-1.33892929292931	7.63810344827586	-5.68105014949684	5.54442911013174e-08	6.46019247637078e-06	8.03071568672096
LHFP	-1.9618181818182	8.90965517241379	-5.67902491001928	5.60004976318064e-08	6.48354535252167e-06	8.02122245557305
TMEFF2	-1.29852525252527	7.44419540229885	-5.66520595889287	5.994395534224e-08	6.86527941372446e-06	7.95650797893828
AMICA1	-1.96565656565659	8.99045977011494	-5.65542836379927	6.28967771396608e-08	7.15118640165233e-06	7.91078399194639
JAM3	-2.26347474747477	9.34137931034483	-5.65527162475098	6.29452509818304e-08	7.15118640165233e-06	7.9100514542966
CD2	-1.70660606060608	8.445	-5.65230240017123	6.38704533230081e-08	7.23694816451897e-06	7.89617705786488
DACT3	-2.1907676767677	8.34477011494253	-5.63104230760214	7.0894454260598e-08	7.92711937245476e-06	7.7969793899244
ADCYAP1	-1.06995959595961	7.08316091954023	-5.62737260355861	7.21809537242893e-08	8.0497866764962e-06	7.77988269782819
MGC2408	1.37133333333335	9.23373563218391	5.62098878797025	7.44735013389625e-08	8.28371484788617e-06	7.75015944675341
MYOZ3	-1.08896969696971	7.37402298850575	-5.61126011815495	7.81046592586015e-08	8.61991421272202e-06	7.70490682681528
HS.193784	-1.40501010101011	9.9032183908046	-5.61057781356567	7.83657157217665e-08	8.62414550892624e-06	7.70173512054691
CRYAB	-2.86214141414144	8.77367816091954	-5.61010026710043	7.85489365016346e-08	8.62414550892624e-06	7.69951539353507
DPYSL2	-2.07418181818183	10.8164367816092	-5.60877481367738	7.90596697490671e-08	8.65784888566459e-06	7.69335511127139
TGFBR2	-1.82363636363638	9.83068965517241	-5.60055830875274	8.22988566021967e-08	8.96635491545471e-06	7.65518968799439
PROS1	-1.83628282828285	9.08425287356322	-5.59402233367703	8.49677591663287e-08	9.23345290787035e-06	7.6248576758912
CXCL12	-1.76343434343436	7.73333333333333	-5.58101914809386	9.0531199664821e-08	9.71381483272284e-06	7.56458510109068
FYB	-1.10894949494951	8.06063218390805	-5.5702346777142	9.54138510500585e-08	1.01862676661231e-05	7.51466992496274
HSPB6	-2.78028282828287	7.89574712643678	-5.56844010988949	9.62509125116329e-08	1.02242531815482e-05	7.50637034140839
PHF3	-1.04341414141416	9.34833333333333	-5.56452763329602	9.81007866478033e-08	1.03760860464351e-05	7.48828216155242
STXBP6	-1.25731313131315	7.49327586206897	-5.56339103296004	9.86446630132765e-08	1.0400525388174e-05	7.48302906774951
SPARC	-1.99993939393942	10.5335057471264	-5.56166060188434	9.9478351249772e-08	1.04624632292149e-05	7.47503285111528
RASL12	-2.28274747474749	8.7664367816092	-5.54294150098843	1.08948192220525e-07	1.13183586490223e-05	7.38864276186883
A2M	-2.18127272727275	12.2148850574713	-5.53060514931462	1.15664223481611e-07	1.1957598189133e-05	7.33181960965304
C14ORF80	1.14503030303032	9.77580459770115	5.51850992170891	1.22640544820564e-07	1.25566186733151e-05	7.27619224033678
ANK3	-1.01367676767678	8.99431034482759	-5.4955061533369	1.37059585939798e-07	1.38989541923199e-05	7.17062851794961
TSHZ1	-1.09361616161618	8.76850574712644	-5.49270979117485	1.38921329385085e-07	1.40230822698687e-05	7.15781697904634
HMGN3	-1.02604040404041	7.89925287356322	-5.49267641924022	1.38943695825247e-07	1.40230822698687e-05	7.15766411285884
FOXF1	-2.01044444444446	8.60465517241379	-5.48497102879966	1.44203141143658e-07	1.43910210420456e-05	7.12238548954823
EPB41L3	-2.47307070707073	10.1737356321839	-5.47576989497204	1.50738299917437e-07	1.49996964016203e-05	7.08030391581674
JAZF1	-1.73452525252527	8.13741379310345	-5.47506739329166	1.51248959262668e-07	1.5015346446427e-05	7.07709303438525
MAP1B	-1.81824242424245	8.32247126436782	-5.4738959036651	1.52104288807811e-07	1.50650611455568e-05	7.07173921768852
NUSAP1	2.36256565656568	10.2692528735632	5.47152922966127	1.53846665603811e-07	1.52021972593161e-05	7.06092573594157
SMOC2	-2.48600000000002	8.35258620689655	-5.46767980239308	1.56722330810125e-07	1.53790573582499e-05	7.04334443418018
PTCH1	-1.11008080808082	8.18511494252874	-5.46646785295807	1.57638504553618e-07	1.54333181071042e-05	7.03781094479795
SLC35F1	-1.07793939393941	7.63781609195402	-5.4652688967853	1.58549995100507e-07	1.54868719352197e-05	7.03233762275512
SORBS1	-2.51135353535356	9.04298850574713	-5.46384818911943	1.59636724786682e-07	1.55572578811608e-05	7.02585307473197
APOD	-2.92292929292933	9.26603448275862	-5.45970106752362	1.62850665902682e-07	1.58341528471509e-05	7.00693107126148
FBXL6	1.18826262626264	9.64568965517241	5.45844793156734	1.63834176886511e-07	1.58934113605202e-05	7.00121538426535
PAM	-1.72715151515153	9.60551724137931	-5.45700287683196	1.64975505717517e-07	1.59059131518822e-05	6.99462547409288
RTN1	-1.14347474747476	7.27011494252874	-5.45691190408808	1.65047616398093e-07	1.59059131518822e-05	6.99421065020862
COL16A1	-2.39256565656568	9.49896551724138	-5.45686339060206	1.6508608378395e-07	1.59059131518822e-05	6.99398943699694
PMP22	-2.45246464646468	9.3166091954023	-5.45373459524553	1.67585524879696e-07	1.6073835106407e-05	6.97972556962503
LSR	1.25676767676769	9.09954022988506	5.45164919936041	1.69271900433309e-07	1.61990158770525e-05	6.97022163556568
TOP2A	2.86436363636366	10.2995402298851	5.44759584611268	1.72597154906845e-07	1.64431684125378e-05	6.95175625724121
ZNF593	1.16846464646466	11.5491379310345	5.43185821910821	1.86122207893857e-07	1.76132129474609e-05	6.88015345590558
ZNF521	-1.54620202020204	8.35155172413793	-5.42828023571581	1.89338388590107e-07	1.78692972346006e-05	6.86389467797189
SH3GL2	-2.61163636363639	8.21011494252873	-5.42223886481284	1.9489224698212e-07	1.82802904509278e-05	6.8364590516759
C8ORF72	-1.25612121212123	7.82551724137931	-5.41646485375813	2.00348579508953e-07	1.87506853377432e-05	6.81025764831761
SORCS2	-1.23088888888891	7.795	-5.40519322595367	2.11432436934068e-07	1.95724711227201e-05	6.75916565592249
ZNF179	-1.01347474747475	8.09005747126437	-5.39558370497715	2.21351992148785e-07	2.03576756415625e-05	6.715666852906
MYLK	-2.56496969696972	8.16103448275862	-5.39427989720329	2.22732330212124e-07	2.04403816646072e-05	6.70976919340778
CPVL	-1.71129292929296	8.475	-5.3875643776272	2.29975982784058e-07	2.09692693315336e-05	6.67940806038585
TMTC1	-1.29056565656567	7.89729885057471	-5.38310177577225	2.34915966803883e-07	2.13738317548116e-05	6.65924722350255
HS.546148	-1.17448484848486	7.45293103448276	-5.36911747550104	2.51075284904556e-07	2.26020950330393e-05	6.59614638505517
AP1S2	-1.78808080808083	8.92551724137931	-5.36505565045301	2.55968437814468e-07	2.28970503636563e-05	6.57784012345845
HLA-DPA1	-2.64230303030305	10.6477011494253	-5.36208096455121	2.59610757372787e-07	2.31254949282385e-05	6.56443971730014
PGCP	-1.39331313131314	8.22431034482759	-5.35678576884443	2.66219727488216e-07	2.36645946045487e-05	6.54059887367812
NWD1	-1.09773737373737	7.40459770114943	-5.3444671202588	2.8223521441433e-07	2.48800295860267e-05	6.48520059269832
SSFA2	-1.07573737373739	8.02545977011494	-5.34234059482377	2.85093301578945e-07	2.50799469649883e-05	6.47564654141927
VIM	-2.45412121212124	11.3661494252874	-5.33902606307209	2.89604388111617e-07	2.5319527676672e-05	6.46076040104388
CDH19	-1.55862626262629	7.58310344827586	-5.33599505776927	2.9379039937074e-07	2.55802337484892e-05	6.44715337280783
GIMAP4	-1.35723232323234	9.66741379310345	-5.32957733374727	3.0284908217679e-07	2.63150460157296e-05	6.41836054811444
C9ORF5	-1.41002020202021	10.4573563218391	-5.31691650983659	3.21524483973773e-07	2.77674295204179e-05	6.36163065375981
DARC	-2.1117171717172	8.34195402298851	-5.31550499754923	3.23674745016938e-07	2.78267911368882e-05	6.35531198429931
C19ORF48	1.32725252525253	10.5963793103448	5.3151063995983	3.24284489847291e-07	2.78267911368882e-05	6.35352786723267
ISLR	-1.35101010101011	7.65442528735632	-5.30622189303388	3.38169314289893e-07	2.88530404903163e-05	6.31378574008927
TSHZ3	-1.83088888888891	8.65603448275862	-5.30479052152253	3.40459758157363e-07	2.89902507497121e-05	6.30738737251885
GSTM5	-1.50862626262628	7.52718390804598	-5.30161238777903	3.45599454559153e-07	2.93104208068232e-05	6.29318521523304
C1S	-2.15397979797981	9.03965517241379	-5.29355226058385	3.58975397157453e-07	3.03841924805183e-05	6.25719410165285
PTPRZ1	-1.06197979797982	7.28850574712644	-5.29274663678061	3.60339723135168e-07	3.03950254631768e-05	6.25359887764769
TNFSF12	-1.18852525252527	8.4451724137931	-5.29244916241899	3.60844771664668e-07	3.03950254631768e-05	6.25227144999051
LOC441168	-1.59335353535355	8.36683908045977	-5.28256686728855	3.78020113299161e-07	3.14326313387111e-05	6.20820375456837
HCST	-1.67028282828285	9.64833333333333	-5.26576348173198	4.09067758198799e-07	3.37046414248747e-05	6.13340855186857
ADAMTS8	-1.8318383838384	8.54068965517241	-5.25992894523398	4.2041796141008e-07	3.45523388400664e-05	6.10747783915222
HS.202577	-1.28654545454547	10.9966666666667	-5.25446945056342	4.31315756115748e-07	3.5379549184089e-05	6.08323263268544
ABI3BP	-1.77436363636366	8.10741379310345	-5.25311220567131	4.3406734911964e-07	3.55366506051898e-05	6.0772080164306
FLJ10781	-1.03361616161618	7.87540229885057	-5.24637086991525	4.47989393096356e-07	3.64656500242609e-05	6.04730076458718
LOC92312	1.14925252525254	9.57758620689655	5.24356278489299	4.53915901756992e-07	3.67800427760705e-05	6.03485112690987
HS.560343	-1.04725252525254	7.60247126436782	-5.2433121168053	4.54448633971217e-07	3.67800427760705e-05	6.03374002366214
PGM5	-3.0027474747475	8.54367816091954	-5.24187202346131	4.57520997562242e-07	3.69583026357788e-05	6.02735745288879
REV3L	-1.0708484848485	8.86120689655172	-5.23642340109698	4.69329265549798e-07	3.76971653935934e-05	6.00322028458578
AURKB	1.9068282828283	9.52264367816092	5.23030838983311	4.82934922441737e-07	3.86438886149706e-05	5.97615256853854
ANTXR2	-2.20290909090912	9.42436781609195	-5.22534343880652	4.94263263206717e-07	3.94760264166417e-05	5.95419228662898
EDNRA	-1.74410101010103	8.63833333333333	-5.22132830978281	5.03613080227254e-07	4.01473166582665e-05	5.93644412334016
ACOX2	-1.99808080808083	8.0430459770115	-5.21421928108006	5.20591148126466e-07	4.13456409044739e-05	5.90504407219976
HLA-DQA1	-2.46452525252528	9.44850574712644	-5.20894797580073	5.33538405207631e-07	4.21766910464011e-05	5.88178105369841
LOC641750	-2.20054545454547	9.57994252873563	-5.19658683008022	5.65139791054371e-07	4.43040400773067e-05	5.82729627473725
SPRY1	-1.4308484848485	9.9598275862069	-5.1950931091391	5.69079599298987e-07	4.45307406523277e-05	5.82071867533016
OLFM4	-1.75406060606062	7.37333333333333	-5.19447755299369	5.70710936764835e-07	4.45484106995469e-05	5.81800847236701
CLIC4	-1.13723232323234	7.82770114942529	-5.19421719447752	5.71402302453591e-07	4.45484106995469e-05	5.8168622221555
GINS2	1.94016161616164	9.62758620689655	5.19147948372523	5.7872160126527e-07	4.50364117907716e-05	5.80481173911942
FLNC	-3.45307070707073	9.66775862068966	-5.18751796799821	5.89474378618519e-07	4.57001805504746e-05	5.7873826235623
BIN1	-2.26858585858589	9.37097701149425	-5.18715190329204	5.90477738814087e-07	4.57001805504746e-05	5.78577256887015
HSD17B6	-1.62933333333335	7.60827586206897	-5.18371920434659	5.9996769851893e-07	4.63502318364897e-05	5.77067860739968
RAB3IL1	-1.52345454545456	8.66201149425287	-5.18237256960033	6.03730927254387e-07	4.65502742369415e-05	5.76475928153177
LUM	-3.05884848484851	9.99270114942529	-5.18200994651984	6.04748208491215e-07	4.65502742369415e-05	5.76316551038609
ZBTB4	-1.09719191919194	10.4284482758621	-5.17766230372396	6.17075340274107e-07	4.73276736610953e-05	5.74406340571245
PAFAH1B3	1.5569898989899	10.3486781609195	5.17348508352316	6.29149173801115e-07	4.80801230122471e-05	5.72572103806301
PREPL	-1.23802020202021	9.91712643678161	-5.17117134344576	6.35935310897242e-07	4.85114746140463e-05	5.71556592191197
MIF	1.06808080808082	13.7083908045977	5.16515321313863	6.53921250178325e-07	4.94397044841228e-05	5.68916750873872
PCOLCE2	-1.59331313131315	7.73798850574713	-5.158002497837	6.75935394695362e-07	5.10133124699927e-05	5.6578300738298
HLA-DRB4	-2.3767474747475	10.010632183908	-5.14736581294833	7.10019554481869e-07	5.32076382185796e-05	5.61127408888337
AOX1	-1.29232323232325	7.43896551724138	-5.14110844233333	7.30844849253492e-07	5.44606484673642e-05	5.5839187341086
COL15A1	-1.74448484848486	8.62908045977012	-5.14080578560584	7.31867034004824e-07	5.44606484673642e-05	5.582596224009
TSPAN7	-1.48569696969699	7.87781609195402	-5.13486471366236	7.52215834039223e-07	5.57794952675856e-05	5.55664719156866
RGS2	-2.56286868686871	9.01747126436782	-5.12942220629422	7.71338730055252e-07	5.69985785044307e-05	5.53289496631742
C21ORF63	-1.65076767676769	9.03683908045977	-5.12416217875371	7.90268848105289e-07	5.81950144817916e-05	5.50995659212863
LOC401152	-1.31666666666668	8.64477011494253	-5.12356376615049	7.92450834875643e-07	5.82547335187994e-05	5.50734807244972
MS4A6A	-1.73012121212123	8.85936781609195	-5.11446168830958	8.26370107177239e-07	6.03420523874081e-05	5.46769896497195
MGC13057	-1.37529292929294	8.26362068965517	-5.11313803520728	8.31418751709796e-07	6.0595167684647e-05	5.46193735805433
STON1	-1.68321212121214	7.90385057471264	-5.10752517087845	8.53162102425349e-07	6.19672781744497e-05	5.43751776257024
LOC653631	-1.07676767676768	8.03781609195402	-5.10666156285078	8.56556238974746e-07	6.21076358260016e-05	5.43376225040911
RPIB9	-1.10545454545457	8.19505747126437	-5.10002775376998	8.8306922779286e-07	6.36454001180417e-05	5.40492977021627
PDK4	-2.28638383838386	8.73965517241379	-5.09985853595968	8.83755850074008e-07	6.36454001180417e-05	5.40419465899031
MCM7	1.06763636363639	11.4490804597701	5.08977070122549	9.25638780453898e-07	6.64364726038617e-05	5.3604036738372
DUS1L	1.11472727272729	10.2170689655172	5.08545548919023	9.44137696457995e-07	6.75101366123699e-05	5.34169088812355
SSPN	-1.56066666666669	10.0833908045977	-5.08517225932581	9.45364351244059e-07	6.75101366123699e-05	5.3404630777178
CNN1	-3.22232323232326	8.17879310344828	-5.08151080005392	9.61361940329149e-07	6.85373638331972e-05	5.32459505499925
AXIN2	-1.57959595959597	9.08988505747126	-5.07990841515882	9.68445458630151e-07	6.89267127926217e-05	5.31765328329305
DKFZP762E1312	1.64995959595961	9.0301724137931	5.07942585894504	9.70588561831728e-07	6.89637257395152e-05	5.31556309238243
HLA-DRB1	-3.18848484848489	8.70977011494253	-5.07891896152538	9.72844726782217e-07	6.90086351268387e-05	5.31336762465308
GNG7	-1.51860606060607	8.09327586206897	-5.07790743823261	9.77362175538216e-07	6.9213531397698e-05	5.30898700867685
IGFBP6	-2.19963636363639	9.44413793103448	-5.07529222636377	9.89136279287282e-07	6.98146187822535e-05	5.29766425042492
ZBTB20	-1.15923232323233	9.97183908045977	-5.07214094471555	1.00350687990767e-06	7.05943829921802e-05	5.28402623173896
EMP3	-2.02719191919195	9.38988505747126	-5.06940006820822	1.0161705867692e-06	7.13670879864848e-05	5.27216941487653
MAMDC2	-1.86159595959598	8.16580459770115	-5.06396025579436	1.04176535815387e-06	7.29235750707712e-05	5.24865117421498
ALOX5AP	-2.09642424242426	9.69534482758621	-5.05796276141929	1.070709455679e-06	7.4337328058498e-05	5.22274341453146
MYH11	-3.44218181818184	10.9858620689655	-5.04803622915945	1.12033870451764e-06	7.75296279396652e-05	5.17991283342145
C4ORF18	-1.35452525252527	9.01109195402299	-5.04131357828327	1.15521013134908e-06	7.95540980243474e-05	5.15094145857512
LOC727882	-1.08600000000002	7.84350574712644	-5.03770873125347	1.17434055007029e-06	8.03319313838917e-05	5.13541804444084
KLHDC1	-1.19945454545456	8.14925287356322	-5.03740653840034	1.17595813887457e-06	8.03319313838917e-05	5.13411709532872
PUS1	1.0228484848485	10.8799425287356	5.02509932412415	1.24370557280038e-06	8.4014387580744e-05	5.08118316370923
TMED10	-1.56345454545455	8.98074712643678	-5.01928337259589	1.27702375997224e-06	8.5991663329985e-05	5.05620177949316
CCND2	-2.3748686868687	9.61574712643678	-5.01618435750189	1.29512927085658e-06	8.67981746351675e-05	5.0428992532901
CSF1R	-1.82755555555558	10.1991954022988	-5.00538659481301	1.36017966339961e-06	9.04444974927222e-05	4.99659737465085
SOX8	-1.21292929292931	7.93425287356322	-5.0050171150313	1.36246073689581e-06	9.04546198604734e-05	4.9950143167203
EMILIN1	-1.67335353535354	8.25431034482759	-4.99933743291265	1.39799608902689e-06	9.23807991022588e-05	4.97069028623048
HSPB2	-1.22739393939395	7.75275862068966	-4.99741265002509	1.41024133418702e-06	9.29010144024906e-05	4.96245178212637
RERG	-1.21448484848485	7.565	-4.9881172915494	1.47085664165916e-06	9.65945884143703e-05	4.922698699279
ETV4	1.71313131313134	9.23896551724138	4.98730144481848	1.47629581542401e-06	9.68021746872932e-05	4.91921222398586
GIMAP8	-1.25715151515153	9.06120689655172	-4.98356069474845	1.50148580973769e-06	9.83022065574031e-05	4.90323176306564
BHLHB5	-1.05050505050506	7.64827586206897	-4.97865086181224	1.53518161163658e-06	0.000100199487985312	4.88227051262806
PUSL1	1.06175757575759	9.29350574712644	4.97793256299136	1.54017231828595e-06	0.000100371045711611	4.87920521131943
KIAA1128	-1.06141414141415	8.90459770114943	-4.97427875907198	1.56580330663381e-06	0.000101885118681272	4.86361789355366
PPAPDC3	-1.27460606060608	7.59798850574713	-4.97081889561177	1.59045475799546e-06	0.000103173164377446	4.84886578548171
ESM1	2.09022222222225	9.30655172413793	4.95956605463778	1.67326074787295e-06	0.000107559529768716	4.80093896777974
GZMK	-1.13698989898991	8.04293103448276	-4.9582549232666	1.6831765558148e-06	0.000107870545786683	4.79536001063441
GAP43	-1.18896969696972	7.20252873563218	-4.95626071651682	1.69836761068432e-06	0.000108680180388519	4.78687662738399
ITGA8	-1.9527676767677	9.02379310344828	-4.95352582255487	1.71941719753206e-06	0.000109861709358101	4.77524648841249
FHL1	-2.56747474747477	8.6764367816092	-4.94319204326575	1.80125966109883e-06	0.000114574136227678	4.73134532791486
HS.534427	-1.81614141414143	8.70557471264368	-4.94273692453929	1.80494963030353e-06	0.00011463723436711	4.72941341328284
CCL5	-1.69173737373738	8.60132183908046	-4.94081199794859	1.82063755316529e-06	0.000115384116753543	4.72124384138147
ARHGAP9	-1.29432323232325	8.38040229885057	-4.94026971419065	1.82508090664791e-06	0.000115398344826592	4.71894276657671
KLF9	-2.09230303030306	9.73925287356322	-4.93171053386253	1.89662063800876e-06	0.000119388756902211	4.6826485658126
HS.552921	-1.48224242424244	8.22442528735632	-4.93105523271251	1.90220842006496e-06	0.000119563366521538	4.67987177720679
GPRASP2	-1.12159595959597	9.04752873563218	-4.92416032950673	1.96197693551091e-06	0.000123137961580293	4.65067188417888
WAS	-1.29660606060607	8.91045977011494	-4.92156517339178	1.98494109944965e-06	0.000124395497515657	4.63968932718422
SBDS	-1.14038383838385	9.61637931034483	-4.92011136620218	1.99791921690409e-06	0.000124840569891551	4.6335387900051
B3GNT1	-1.12270707070708	10.3342528735632	-4.91920552030059	2.00604722310252e-06	0.00012516438547669	4.62970716872334
GATA5	-1.21965656565657	7.36454022988506	-4.91461183765409	2.04776124411752e-06	0.000127206688980341	4.61028456879299
TARBP2	1.00151515151516	9.74637931034483	4.9084733449474	2.10481703370846e-06	0.000130180022943628	4.58435157019411
NOL1	1.09000000000002	10.8469540229885	4.90565540446777	2.13152200224455e-06	0.000131578003213298	4.5724548903473
PPAN	1.01832323232324	10.0312068965517	4.90478810777654	2.13980701860177e-06	0.000131578003213298	4.56879439969168
LOC400464	-1.08777777777779	7.83293103448276	-4.90411702407125	2.14623907122963e-06	0.000131782800775357	4.56596237385298
KCNMB1	-2.28345454545457	8.13132183908046	-4.90254410349885	2.16138832392675e-06	0.00013252148612359	4.55932566517214
AFAP1L2	-1.44870707070709	9.66511494252874	-4.89972192639617	2.18882956432933e-06	0.000133817795954465	4.54742190626425
CYP1B1	-2.06014141414143	8.15086206896552	-4.8938204720138	2.24730683191291e-06	0.000137195498976982	4.52254659047177
CYBB	-1.13373737373739	7.90379310344828	-4.89274619899658	2.25811331886715e-06	0.000137568083166591	4.51802082750079
CTSO	-1.45278787878789	8.86902298850575	-4.89257053177722	2.25988519770018e-06	0.000137568083166591	4.51728083692351
LRRC45	1.07949494949496	9.76143678160919	4.89193327252094	2.26632426419442e-06	0.000137762686674708	4.51459657737819
HS.550293	-1.49054545454547	8.4232183908046	-4.8914006734201	2.27171943955196e-06	0.000137778084369367	4.5123533682423
PRICKLE2	-1.64042424242426	9.58775862068966	-4.89060892835908	2.27976273387809e-06	0.000137987348379601	4.50901902334927
HS.57079	-1.00876767676769	10.8989655172414	-4.88523602387261	2.33507900194569e-06	0.000141134433559989	4.48640236221774
SFN	1.93703030303034	11.3635057471264	4.88383805335935	2.3496834365317e-06	0.000141614254210258	4.48052082093562
DDX39	1.0430303030303	11.4024137931034	4.87692659006623	2.42319609728054e-06	0.00014542599177041	4.45146152228091
CDT1	1.92020202020204	8.94977011494253	4.86110474273717	2.59996373299801e-06	0.000155595012697304	4.38505515047362
COPS2	-1.18448484848486	9.11344827586207	-4.85751118096266	2.64181849777599e-06	0.000157655713441716	4.36999517097028
HS.181697	-1.02066666666668	7.65879310344828	-4.85647425790805	2.65401646285979e-06	0.000157967254671572	4.36565117250727
LRP1	-1.04339393939394	8.27724137931034	-4.85643541440543	2.65447446070846e-06	0.000157967254671572	4.36548845839321
CYYR1	-1.23830303030304	8.66241379310345	-4.85591526055349	2.66061489253844e-06	0.000158028060694919	4.36330964618633
SPAG5	1.6549090909091	9.54597701149425	4.85510797448795	2.67017216702128e-06	0.000158028060694919	4.35992844788323
PPM1K	-1.15363636363637	8.57603448275862	-4.85193976997467	2.70800194921481e-06	0.000159167907046573	4.34666299201479
DOCK2	-1.43612121212123	8.19816091954023	-4.85190963562258	2.70836424557949e-06	0.000159167907046573	4.34653684911905
SPRY2	-1.33123232323234	8.65540229885057	-4.84953236930486	2.73709373366376e-06	0.000160634133623444	4.33658743710736
TSC22D1	-1.41262626262629	10.2548850574713	-4.84641957654481	2.77515841634787e-06	0.000162643422221546	4.32356524399694
PALLD	-2.35028282828285	10.4801724137931	-4.84569114229105	2.78413975097559e-06	0.000162945038593599	4.32051879231956
SNORA10	1.06446464646466	9.05051724137931	4.84401224925917	2.80494717202561e-06	0.00016371182052111	4.31349865754512
LOC653702	-1.039898989899	7.99833333333333	-4.83858763924869	2.87321110371921e-06	0.000167466035386872	4.29082872494619
BCAS2	-1.01355555555557	7.86442528735632	-4.83808466810246	2.87962138303179e-06	0.000167475380254246	4.28872773620821
SLC5A6	1.15894949494951	10.5301149425287	4.83795670304121	2.88125448260423e-06	0.000167475380254246	4.2881932325913
ACTA2	-2.36943434343436	12.5520114942529	-4.83134184190565	2.96690544719977e-06	0.000170990909197193	4.26057785609107
AIM1	-1.19050505050506	9.71218390804598	-4.82787174222936	3.01281723907431e-06	0.000172526421143218	4.24610250000719
APCDD1	-1.65048484848487	9.64155172413793	-4.82326866001042	3.07478105343521e-06	0.000175601407204922	4.2269131133004
SLCO2B1	-1.17414141414143	8.30770114942529	-4.82155835525904	3.09811682598757e-06	0.000176621663109842	4.21978670642024
TTK	2.05325252525255	9.27816091954023	4.8213508792923	3.10095930053995e-06	0.000176621663109842	4.21892233683083
MEG3	-1.78052525252527	8.17379310344828	-4.82056317201473	3.11177408682752e-06	0.000177000376103482	4.21564091111227
TIMELESS	1.29361616161618	10.297816091954	4.81766553662178	3.15187191160768e-06	0.000178564050032281	4.20357345750203
HS.348844	-1.10224242424243	9.01810344827586	-4.81428125532852	3.19933701182891e-06	0.000180530982247822	4.18948628874678
DES	-3.03753535353538	8.05068965517241	-4.81258614872599	3.22337034528694e-06	0.000181645896513584	4.18243318007891
NPTN	-1.38096969696972	9.82379310344828	-4.8120669529622	3.23076641101025e-06	0.000181821542786524	4.18027325379123
MAP1A	-1.46298989898992	8.07045977011494	-4.8058931720044	3.31998132098081e-06	0.000185857715847793	4.15460302163666
LOC647954	1.57755555555556	11.3537356321839	4.80359021794222	3.35386687085451e-06	0.00018664968374598	4.145033874392
GFRA2	-1.0439595959596	8.13114942528736	-4.80346839285673	3.35566868430816e-06	0.00018664968374598	4.14452776839882
CCNB2	2.23616161616164	9.58494252873563	4.8034397658133	3.35609221892043e-06	0.00018664968374598	4.14440884259705
UHRF1	2.10115151515154	9.75913793103448	4.80038658654532	3.40156180212256e-06	0.000188684544350114	4.13172805917018
IQGAP1	-1.12034343434344	10.8731609195402	-4.79921731871149	3.41913247484719e-06	0.000189411915066828	4.12687335541274
PRC1	1.98608080808083	9.93890804597701	4.7955726606462	3.47446608926888e-06	0.000191727356016928	4.11174680074007
ZAK	-1.67446464646466	8.66103448275862	-4.79451151037548	3.49073871746767e-06	0.000192364256686887	4.10734431230014
HLA-DRB3	-2.26418181818183	9.51959770114943	-4.79119039631206	3.54214538115261e-06	0.000194451882745703	4.09357049748415
E2F2	1.9748282828283	9.41045977011494	4.79011995882034	3.55886986299555e-06	0.000194866469689022	4.08913256741422
HS.430851	1.03272727272728	10.7693103448276	4.7887855451783	3.57982565556628e-06	0.000195761637200787	4.08360127381353
MATN2	-2.26420202020206	9.48735632183908	-4.77968133979607	3.72601691515927e-06	0.000203232938029676	4.045894618537
UBE2C	2.28917171717175	9.62632183908046	4.77720174786497	3.76682289356388e-06	0.000204932528485953	4.03563442050276
LMNB2	1.18440404040404	10.9275862068966	4.7767742423477	3.77390176868522e-06	0.000205055097380352	4.03386587338953
HNT	-1.00703030303032	7.3983908045977	-4.77536793813068	3.79727900247405e-06	0.00020579896022337	4.02804898553968
PSIP1	-1.08141414141415	8.56563218390805	-4.76112169095032	4.04212811785936e-06	0.000217911782638815	3.96919592735293
RNASEH2A	1.32298989898992	9.69011494252874	4.75980925812745	4.06543740473703e-06	0.000218382345546494	3.96378084748751
GSN	-1.28862626262627	8.79580459770115	-4.75594783960343	4.13477356639919e-06	0.000221267668559574	3.94785529573766
DCUN1D4	-1.27981818181819	8.89637931034483	-4.75451673781846	4.16075980270876e-06	0.000222378218889428	3.94195554467325
GZMH	-1.27733333333335	8.11206896551724	-4.75156590058428	4.2148409278139e-06	0.000224985667114086	3.92979492863223
MXRA7	-1.21971717171718	8.38448275862069	-4.74900762317264	4.26227674908253e-06	0.000226663503214664	3.9192567477337
GABARAPL1	-1.17337373737376	11.9462068965517	-4.74822643799392	4.27686410077448e-06	0.000227154944552385	3.91603971592834
C17ORF53	1.4129090909091	9.1798275862069	4.7475285002445	4.28993774403569e-06	0.000227564862352155	3.91316585096027
NDP	-1.29004040404042	7.64224137931035	-4.74384383306455	4.35960097588793e-06	0.000230971877139	3.89799902511099
MRTO4	1.07971717171719	9.58275862068965	4.73854784259551	4.4616462601889e-06	0.000235205148381422	3.87621544344647
ADAMTS1	-1.83143434343437	9.60885057471264	-4.7360432385835	4.51070618680838e-06	0.000237496785473963	3.86591993565264
SYT11	-1.4577575757576	8.61097701149425	-4.73239293009201	4.58314261384536e-06	0.000240714128136328	3.85092231739253
INMT	-1.51575757575759	8.37597701149425	-4.72826500201341	4.66641115765514e-06	0.000244182032129023	3.83397302368822
EPDR1	-2.07379797979801	9.08902298850575	-4.72791464573827	4.67354545042944e-06	0.000244254546357622	3.8325349805395
STMN2	-1.44850505050508	7.26086206896552	-4.7255487199177	4.72199930964009e-06	0.00024648372317765	3.82282613556523
KIF20A	1.97919191919194	9.05793103448276	4.72223022996205	4.79078008538279e-06	0.000249461085573425	3.80921460992269
PTGS1	-2.58488888888892	8.70770114942529	-4.72166273307915	4.80263882623505e-06	0.000249467143920205	3.80688762882383
PJA2	-1.13816161616164	12.0395977011494	-4.71824509959946	4.87465753943242e-06	0.000252590486403029	3.79287839630724
LANCL1	-1.30812121212123	10.4128735632184	-4.71725063694758	4.89580874254677e-06	0.000253377482912073	3.78880345209217
COL21A1	-1.21606060606062	7.6601724137931	-4.71011105497816	5.0502845850328e-06	0.000260737049839664	3.75956740443588
LOC645001	-1.5188080808081	9.75752873563218	-4.70834309697829	5.08925825831765e-06	0.000262112222298081	3.75233299978509
LOC731049	1.37398989898991	10.5218103448276	4.69934395964949	5.29218484247349e-06	0.000270281255163179	3.71554126498055
FXYD6	-1.86921212121214	7.73747126436782	-4.69452025271203	5.40415154514682e-06	0.000274339783934634	3.69584246981776
SLC4A11	1.83230303030304	10.1441954022989	4.69152267053765	5.47487943668488e-06	0.00027668270994268	3.68360894146739
SERPINA5	-1.0248080808081	7.36931034482759	-4.68887523792124	5.53808816412038e-06	0.000279138038070551	3.67280941790998
TAF9	-1.09240404040406	8.31298850574713	-4.68756809785694	5.5695560225495e-06	0.000279728647042705	3.66747900414697
NCAPG	1.88713131313133	9.20396551724138	4.67920825007612	5.7749303244433e-06	0.000287810984198793	3.63341526284306
ALDH2	-1.91802020202023	9.26896551724138	-4.67908967536198	5.77789525821535e-06	0.000287810984198793	3.63293244506548
HS.370359	-1.97694949494952	10.1641954022989	-4.67727606234703	5.82342778417729e-06	0.000289400522280343	3.62554886968223
GPR177	-1.34331313131314	8.7983908045977	-4.67652112539997	5.84248314491622e-06	0.000290008304705012	3.62247602285531
ESD	-1.24375757575758	11.273908045977	-4.67594429927301	5.85708336260465e-06	0.000290393783053759	3.62012840441469
PLEKHC1	-1.95103030303033	10.3932183908046	-4.67308868417999	5.92988300600377e-06	0.000293012306032552	3.60850965426655
PPP4C	1.02319191919193	12.2813793103448	4.67306128871631	5.93058562457037e-06	0.000293012306032552	3.60839821578857
STOM	-1.46432323232326	10.7691954022989	-4.67117771534818	5.97908730633993e-06	0.000295054162201498	3.60073747789532
EDG2	-1.46824242424244	9.21770114942529	-4.67064997060447	5.99274516309468e-06	0.000295054162201498	3.5985914983695
UQCRC2	-1.39917171717174	10.5376436781609	-4.66893882140855	6.03723655845377e-06	0.000296214990033142	3.59163470224863
MRGPRF	-2.15745454545457	8.32080459770115	-4.66638010212171	6.10436087218244e-06	0.000298818310436673	3.58123571860831
EHBP1	-1.12238383838386	10.3967816091954	-4.66349506399793	6.18090972486573e-06	0.000301869947367293	3.56951580514284
LOC389432	-1.27860606060608	7.72086206896552	-4.65931896904327	6.29335749318033e-06	0.000306305566878846	3.55256112928542
RDH13	1.09452525252527	10.7456896551724	4.65888934410101	6.30503717702979e-06	0.000306522917221963	3.55081754489488
NES	-1.2748888888889	8.2966091954023	-4.65334819371494	6.45756514939579e-06	0.00031250790797019	3.52834053809716
COL5A1	-1.85167676767679	10.4296551724138	-4.65066105864998	6.53280840616151e-06	0.000315430714974776	3.51744793929426
HS.371609	-1.19941414141414	10.1604022988506	-4.64513780772438	6.69013211449374e-06	0.000321929460413181	3.49507410171039
PDLIM3	-2.19925252525254	8.31672413793103	-4.64196422378506	6.78217522858529e-06	0.000325253527610146	3.48222770222271
DECR2	1.02646464646466	10.1744827586207	4.64127177901062	6.8024198873532e-06	0.000325758221561665	3.47942564676039
FLJ35258	-1.5627474747475	8.10919540229885	-4.64070578622569	6.81901082541622e-06	0.00032591650165572	3.47713553362846
ZDHHC23	1.09212121212123	9.88229885057471	4.63279783878559	7.05493939687881e-06	0.000336058716337871	3.44516109943819
KNTC1	1.23379797979799	9.91775862068966	4.63229315160728	7.07026077730493e-06	0.000336411400254968	3.44312191609017
TPX2	2.03587878787882	9.54724137931034	4.6309577127353	7.11095725560966e-06	0.000337969321913708	3.43772691892058
CDCA5	2.1447272727273	9.70379310344828	4.62538619094622	7.28319632641817e-06	0.000344613599008361	3.41523170509298
MSRB3	-1.79153535353536	7.86890804597701	-4.6250398843129	7.29403391445008e-06	0.000344742492797535	3.41383417257639
GFRA3	-1.35294949494951	7.52925287356322	-4.62301364605093	7.3577570196338e-06	0.00034698234824	3.40565884267167
COL1A2	-2.11325252525255	10.988275862069	-4.6203503766903	7.44233123378953e-06	0.000350193415419399	3.39491748639499
LGALS3	-1.07669696969698	9.1223275862069	-4.61867972070124	7.49586195225801e-06	0.000351932789338611	3.38818193509577
ARHGEF10	-1.08028282828284	8.76781609195402	-4.61812833443978	7.51361068722428e-06	0.000351990280646898	3.38595933642461
F3	-1.46749494949497	8.20729885057471	-4.61812697136099	7.51365461395003e-06	0.000351990280646898	3.3859538422063
DDIT4L	-1.05123232323233	7.43091954022989	-4.61598553221066	7.5829715737059e-06	0.000354455953978838	3.37732380763371
MORF4L1	-1.3578383838384	10.9635057471264	-4.61486011758774	7.61964730228326e-06	0.000355778916345072	3.37278961311039
SAMD1	1.00412121212122	9.34218390804598	4.61359612859903	7.66104294158989e-06	0.000356814074867307	3.36769813762669
LOC729063	1.26236363636365	10.4104022988506	4.61341886300768	7.66686570189167e-06	0.000356814074867307	3.36698418042327
AURKA	1.89858585858589	9.68149425287356	4.60859838496829	7.82685320538255e-06	0.000363456822619349	3.34757732228124
AEBP1	-2.25012121212123	9.79626436781609	-4.60718275852683	7.87444493521402e-06	0.000365267647704415	3.34188111557664
HOOK1	1.41842424242425	10.411724137931	4.60613130264916	7.90997414275357e-06	0.000366515595774917	3.33765114018389
DDR2	-1.40569696969698	8.43701149425287	-4.60475355766496	7.9567628486948e-06	0.000368281975425972	3.33210964845497
MYL9	-2.16444444444447	9.16862068965517	-4.60269702369146	8.02710026854622e-06	0.000371133286627344	3.32384036377721
CNTNAP1	-1.14834343434344	9.0466091954023	-4.59857709722013	8.16981756258306e-06	0.000375687822764236	3.30728285109453
CNN3	-1.44311111111113	11.9826436781609	-4.59706936690275	8.22265541469904e-06	0.000377708787643851	3.30122633596522
MARVELD3	1.0668080808081	9.41051724137931	4.59659227123463	8.23944356635947e-06	0.000378071228007142	3.29931017611156
DTL	1.60583838383841	9.235	4.59448017579581	8.31416224972281e-06	0.000381088192007251	3.29082922230295
DKFZP564O0823	-2.20711111111113	9.7848275862069	-4.59201293376798	8.40227212939961e-06	0.000384711791786842	3.28092604368664
SNHG3-RCC1	1.30129292929296	10.2962068965517	4.58011981897091	8.83977880680054e-06	0.0004034395290021	3.23324675087365
SLC19A1	1.01529292929293	8.83166666666667	4.57609039461664	8.99292627174551e-06	0.000407136553633244	3.21711469565123
PAK3	-1.23533333333335	7.5685632183908	-4.57597264207377	8.99743995908722e-06	0.000407136553633244	3.21664343225789
FLJ31951	-1.36256565656567	9.19235632183908	-4.5740908624742	9.06986921119233e-06	0.000408240193626655	3.20911354937978
TNC	-1.89872727272729	8.37948275862069	-4.57374286354956	9.08332503024263e-06	0.000408413206915354	3.2077213069009
COBL	-1.37242424242425	7.68189655172414	-4.57186149694902	9.1564042509956e-06	0.000410829584609085	3.20019593611
SPAG4	1.39656565656567	9.1032183908046	4.56903387262778	9.2673063593678e-06	0.000414660301411204	3.18889012273631
VIP	-1.38761616161618	7.40304597701149	-4.56601483794758	9.38714428513121e-06	0.00041941089450602	3.17682500615418
PDE4D	-1.18345454545457	7.90442528735632	-4.55548856531678	9.81676522977707e-06	0.000434947189377714	3.13480702507306
TCF4	-1.38317171717173	9.67281609195402	-4.55098213592406	1.00064268434902e-05	0.000441508906105814	3.11684175086818
TK1	1.86498989898992	9.28074712643678	4.54737724362942	1.01606820691121e-05	0.000446922754779059	3.10248053545545
FLJ20366	-1.43242424242426	7.87833333333333	-4.54483136003798	1.02709991502267e-05	0.000449448768170066	3.09234357190582
ASF1B	1.79220202020204	9.03172413793103	4.53920073437472	1.05190952383326e-05	0.000458555445693498	3.06993983541374
PELI2	-1.37678787878789	8.30775862068966	-4.53501381884752	1.07073100335704e-05	0.000464238370741229	3.05329457434442
RPESP	-2.30791919191921	8.86701149425287	-4.53368055324069	1.07679222936385e-05	0.000466390436551173	3.04799664384939
BOP1	1.25139393939394	12.0566666666667	4.53120728660812	1.0881236866096e-05	0.000470818487210205	3.03817197826012
PCSK5	-1.04113131313132	8.57827586206897	-4.52702572174707	1.1075435206748e-05	0.000478247197088132	3.02157091487088
ROR2	-1.69375757575759	8.16718390804598	-4.51689463314389	1.15598755550436e-05	0.000497144850540287	2.98139969296385
ADD3	-1.15189898989901	10.5587931034483	-4.51056460229552	1.18728471972376e-05	0.000509058806670661	2.95633604187296
SERPINA3	-2.6525858585859	8.7701724137931	-4.50867496753772	1.19678454508353e-05	0.000512614670570555	2.94885941083383
TRIP13	1.91454545454547	9.20551724137931	4.50746849693231	1.20288810250401e-05	0.000514710125633388	2.94408711034652
FANCD2	1.03832323232324	8.68350574712644	4.50321666801827	1.22463795715517e-05	0.000522963485422344	2.92727662253282
LOC728014	1.04705050505052	10.4017816091954	4.50165741380475	1.23270865188357e-05	0.00052588143191298	2.9211149101071
TMEM100	-1.02315151515153	7.6964367816092	-4.49720717980968	1.2560255967486e-05	0.00053475478562974	2.90353812034406
PRKAR1A	-1.24543434343435	11.6545402298851	-4.49574091959559	1.2638005915586e-05	0.000536988871353247	2.89774992347057
KBTBD11	-1.43143434343436	8.7848275862069	-4.49466139876303	1.26955444409142e-05	0.000538356969355733	2.8934893641578
SERPING1	-1.53715151515153	9.23568965517241	-4.48997186297105	1.29484365494505e-05	0.000547441859687711	2.87499044961793
TMEM35	-1.02610101010103	7.33586206896552	-4.48842183361529	1.30330856506553e-05	0.000549926325021197	2.86887935475084
MT1M	-1.47030303030305	7.67908045977012	-4.48603033772232	1.31647338057457e-05	0.0005532834217667	2.85945397813781
PLXNA1	1.19866666666669	10.0433333333333	4.48521971725594	1.3209646876105e-05	0.000553485333259422	2.85626005335149
LY86	-1.10145454545455	8.15218390804598	-4.48510910092326	1.32157870823391e-05	0.000553485333259422	2.85582424928488
PRICKLE1	-1.65121212121214	9.08086206896552	-4.48360123340537	1.32997617216422e-05	0.000556164056446883	2.8498844259011
RNF130	-1.107898989899	9.65718390804598	-4.48333330485716	1.33147365480265e-05	0.000556164056446883	2.84882916062267
CHTF18	1.22090909090912	9.63442528735632	4.4810842491824	1.34410800602748e-05	0.00056046270045248	2.83997297141945
SHMT2	1.22531313131315	12.3497126436782	4.47545615406057	1.37623205632891e-05	0.000572733595234234	2.81782635051887
BOC	-1.41147474747476	8.06264367816092	-4.47261138396843	1.39274920596954e-05	0.000578474230319119	2.80664048920803
HLA-DRA	-2.38888888888891	11.4135632183908	-4.46975965920468	1.40949805181742e-05	0.000584288509480217	2.79543290755041
GYPC	-1.4127878787879	8.47028735632184	-4.46250739194485	1.45296979464908e-05	0.000599385306549897	2.76695612034801
EEF1B2	-1.04237373737373	9.93209770114943	-4.46061804677794	1.46450499458785e-05	0.000603557877982906	2.75954339792575
STAP2	1.23177777777779	10.1902873563218	4.44478434081572	1.56469991234213e-05	0.000639885459821145	2.69751832350088
POLQ	1.62775757575759	8.93356321839081	4.4440738980913	1.56934667799741e-05	0.000640552741096157	2.69473940475142
ACY1L2	-1.01446464646465	8.6635632183908	-4.43754958083448	1.61264502650973e-05	0.000656963443685508	2.66923575998342
CENPF	1.83303030303032	9.11488505747126	4.43426738335114	1.63485913851449e-05	0.000663348014619275	2.65641681137481
ZNF165	1.29206060606062	9.20522988505747	4.43422898081823	1.63512078210438e-05	0.000663348014619275	2.65626687088291
ALDH1A2	-1.69755555555557	8.60247126436782	-4.42976666404506	1.66579902343202e-05	0.000672172844307943	2.63885100892031
STX2	-1.06648484848485	8.03867816091954	-4.42876762787149	1.67274276733581e-05	0.000674157231806551	2.63495379800602
C9ORF19	-1.76171717171719	9.97385057471264	-4.42699369595156	1.68514099843018e-05	0.000678045843023657	2.62803545668545
CYGB	-1.19884848484849	10.1264942528736	-4.42665921312579	1.68748861716947e-05	0.000678348073259515	2.62673121832576
C9ORF140	1.61993939393941	9.19614942528736	4.42326052550729	1.71152176766802e-05	0.000686061885926551	2.61348324877905
SORBS2	-1.24321212121214	8.20442528735632	-4.41871439499577	1.74418362930059e-05	0.000696525962490431	2.59577519075228
KRT8	1.76551515151517	13.1808620689655	4.41792853606776	1.74989005461774e-05	0.000696840003942905	2.59271558118423
ANG	-1.57303030303032	9.395	-4.41693053524781	1.75716278909096e-05	0.000698427005691999	2.58883065463669
CELSR3	1.99389898989902	9.82298850574713	4.41661667344404	1.75945599315469e-05	0.000698587682917014	2.58760902586347
AGRIN	1.31834343434345	11.7712643678161	4.41333296444358	1.78362122524068e-05	0.000706532786732366	2.57483213519205
SNRPN	-1.46442424242425	9.61965517241379	-4.41137530800849	1.79817928068643e-05	0.00071140258506859	2.56721849255724
LMBRD1	-1.38173737373738	10.8086206896552	-4.41092212878226	1.80156557381327e-05	0.000711417483562509	2.5654563871588
TROAP	1.64937373737376	8.73850574712644	4.40535185624076	1.84369213145499e-05	0.000723346986754595	2.54380912482373
ASPM	1.97721212121214	9.0916091954023	4.40451295979967	1.85011792813199e-05	0.000725198438803765	2.54055087608642
C13ORF3	1.00793939393941	8.38247126436782	4.40191922410735	1.87012187861492e-05	0.000731016362671095	2.53048000037206
TGFB3	-1.73365656565657	8.83045977011494	-4.40133730108525	1.87463836253066e-05	0.000732108309043452	2.52822117484159
EPS8L1	1.36256565656568	8.98431034482759	4.40041508607672	1.88181742789555e-05	0.000733563509277815	2.52464193828366
NFIA	-1.50684848484851	9.55775862068966	-4.38605114893745	1.9971025913726e-05	0.00077002621694575	2.4689705738999
TPM1	-2.00919191919193	9.54028735632184	-4.38465769878685	2.00864062014449e-05	0.000772177120136809	2.46357757822978
ITGAV	-1.17745454545456	10.5467816091954	-4.38450001107777	2.00995032918642e-05	0.000772177120136809	2.46296737377301
LOC652670	-1.12967676767678	8.90431034482759	-4.37977728539286	2.04955826435021e-05	0.000781739054328909	2.44469992562665
GNG10	-1.42615151515153	9.0592816091954	-4.37802076551525	2.06447998512946e-05	0.000786019306166225	2.43790972472515
HLA-DMB	-1.55305050505051	11.2550574712644	-4.37174156448549	2.11867981240618e-05	0.000803774153831595	2.41365387367593
LOC648526	1.35195959595961	10.8742528735632	4.36734224458759	2.15746435728242e-05	0.00081702906007959	2.39667631553983
C16ORF59	1.23846464646466	8.31218390804598	4.36554153803841	2.17353527014993e-05	0.000822382133826095	2.38973107953513
SLA	-1.31579797979799	8.32781609195402	-4.36401777625156	2.18722423156822e-05	0.00082515387834543	2.38385578921629
GNA15	1.1338585858586	11.2063218390805	4.36386193611024	2.18862890302495e-05	0.00082515387834543	2.3832549960751
STAB1	-1.43668686868688	10.0254022988506	-4.36159212113443	2.20918640239285e-05	0.000829225532134914	2.37450637030226
MAG1	-1.25454545454547	8.30367816091954	-4.35677819396694	2.25340089755399e-05	0.000842843346277017	2.35596390009064
RPL7	-1.33117171717173	12.2087931034483	-4.35487870650423	2.27107979803729e-05	0.000847850193941009	2.34865187597588
CBX7	-1.21345454545456	10.7026436781609	-4.35084218885456	2.30909157491767e-05	0.000859135735711488	2.33312186405127
RANGAP1	1.07323232323234	12.363275862069	4.34494970225538	2.36567914068978e-05	0.000876353153338351	2.310471882969
TAGLN	-2.24418181818183	11.6185632183908	-4.34310432437451	2.38367294215856e-05	0.000879950159099193	2.30338352329859
RAD54L	1.48715151515152	8.79022988505747	4.33884722730378	2.42568514681029e-05	0.000890815573794031	2.28704058478512
KRT17	2.26410101010104	13.4281034482759	4.33671899311683	2.44695364765505e-05	0.000897850263288972	2.27887512559605
FBLN2	-1.59228282828284	8.69229885057471	-4.33328834061378	2.48161504769624e-05	0.000907433936115431	2.26571938340413
CTNNAL1	-1.52707070707072	8.79413793103448	-4.32516492345199	2.56557795682137e-05	0.000934116601416796	2.23460121105211
KIAA0494	-1.03456565656566	11.366724137931	-4.32478432805774	2.56957785302475e-05	0.000934771943279295	2.23314441975944
C20ORF46	1.97070707070708	10.2798850574713	4.32062526040273	2.61367959636557e-05	0.000946762540917076	2.21723159584811
KIF14	1.12969696969698	8.67793103448276	4.31967807638844	2.62382433488108e-05	0.000949627734149037	2.21360933130497
PNKP	1.00325252525254	11.5258045977011	4.31523133507413	2.67195782182004e-05	0.00095982570129691	2.19661240394717
CALD1	-2.42040404040406	10.2470114942529	-4.3134511951324	2.6914632598686e-05	0.000964251887957983	2.18981204759719
LOC137107	-1.25719191919192	8.85672413793104	-4.31198005187168	2.70768594081184e-05	0.000967616279437302	2.18419379431012
ATP8B4	-1.27450505050507	8.14586206896552	-4.29750244586332	2.87241755524824e-05	0.00101792345223101	2.12898624395131
KIAA0101	1.49022222222224	9.11758620689655	4.29327847375789	2.92226270139549e-05	0.00103043105545473	2.11290702712304
CPNE8	-1.129898989899	7.97965517241379	-4.28909597448412	2.9724349047848e-05	0.00104465474858814	2.0969981973384
PRRT2	-1.74159595959597	9.39293103448276	-4.28885357892952	2.97536779483829e-05	0.00104482130250148	2.09607658755257
CGNL1	-1.92028282828284	9.37126436781609	-4.28638861615844	3.00535084079118e-05	0.00105447858980361	2.08670695360284
LOC641849	-1.70915151515153	9.60591954022989	-4.27899449208919	3.09703807303758e-05	0.00107863235838825	2.0586269361499
PLA2G4C	-1.4938181818182	8.69344827586207	-4.2766879028962	3.12618427137806e-05	0.00108700138863219	2.04987538324937
LMOD1	-1.65008080808083	7.88304597701149	-4.27557040123161	3.14039944674577e-05	0.00109105128775329	2.04563677586343
SYNC1	-1.23101010101012	7.9982183908046	-4.2731637087087	3.17122443272567e-05	0.00109996184609399	2.03651138268576
HDAC4	-1.05707070707073	8.9698275862069	-4.2582454035099	3.36886623515884e-05	0.00115439785876305	1.98003835885089
NUDT8	1.19347474747476	9.88396551724138	4.25770079984785	3.37630004160958e-05	0.00115599507468163	1.97797978051809
CCL19	-1.4868484848485	7.91672413793103	-4.25447480662313	3.42065793947874e-05	0.00116929811623855	1.96579001832142
NT5DC2	1.15531313131314	10.8233333333333	4.25242989842308	3.44906426121556e-05	0.00117616966660553	1.95806697111916
ACTG2	-3.05373737373741	11.3697701149425	-4.25218729943976	3.45244921906905e-05	0.0011763798501864	1.95715094121042
GZMA	-1.17949494949496	8.60373563218391	-4.23861429235917	3.64698523855551e-05	0.00123179970418302	1.90596779588972
KIF2C	1.55119191919194	8.87873563218391	4.23555359627514	3.69228122570634e-05	0.00124511928000208	1.89444431907291
SEMA3B	-1.70224242424243	9.21247126436782	-4.23196955898263	3.74600711364629e-05	0.00126023628075084	1.88095901946381
PPP1R12A	-1.13555555555557	9.21206896551724	-4.22686312722638	3.82384882319925e-05	0.00127631843281804	1.86176149827493
CENPM	1.48208080808082	8.92097701149425	4.2257388526513	3.84119392539517e-05	0.00128009670501993	1.85753732940659
CDS1	1.35012121212123	11.2569540229885	4.22320189639908	3.88061080879549e-05	0.00129109140546686	1.84800871651168
KDELC2	-1.22828282828284	9.64080459770115	-4.22295535511863	3.88446191659943e-05	0.00129109140546686	1.84708297316199
BUB1B	1.44630303030305	8.60149425287356	4.22205899469304	3.89849440624612e-05	0.00129109140546686	1.84371757787156
HMGB3	1.11911111111112	9.6167816091954	4.22182190619476	3.90221412565076e-05	0.00129131680840266	1.84282752309729
OAF	-1.14505050505052	10.3519540229885	-4.22008312459675	3.92959816613609e-05	0.0012973475219823	1.8363011928211
PKD2	-1.08345454545455	8.95591954022989	-4.21860012007601	3.95309924752232e-05	0.00130309824828258	1.83073661344665
SELM	-1.99353535353537	9.97735632183908	-4.21612416869873	3.99263560236504e-05	0.0013110812933268	1.82144979327803
LOC647673	-1.75496969696971	11.1991379310345	-4.21593101644876	3.99573574982484e-05	0.0013110812933268	1.82072550170161
LOC645968	-1.66802020202023	9.84270114942529	-4.2145053677306	4.01868917963395e-05	0.00131450425898881	1.81538036663528
C18ORF56	1.36056565656567	9.08574712643678	4.21016468536063	4.08935533820556e-05	0.00133249009448124	1.79911501181641
EGR2	-1.48012121212123	7.92977011494253	-4.20880006356088	4.11181597304848e-05	0.00133878207428988	1.79400432168944
LOC651149	-1.51717171717172	9.77241379310345	-4.20538624991474	4.16852303684991e-05	0.00135479317413764	1.78122501515722
POLE	1.00331313131314	11.5591954022989	4.20295979186191	4.20928329036309e-05	0.00136424444704445	1.77214689563698
ACAT1	-1.34711111111111	10.2503448275862	-4.19699202635702	4.31116015790706e-05	0.00138839910406056	1.74983773744726
NDN	-1.72664646464648	9.5882183908046	-4.19267942679781	4.38624534385861e-05	0.00140536624796782	1.7337320518378
KIAA1737	-1.11167676767677	9.75471264367816	-4.19251787925251	4.3890821629873e-05	0.00140536624796782	1.73312900299577
LIPA	-1.32852525252527	10.3424137931034	-4.1918910800459	4.40010555518437e-05	0.00140783497770922	1.73078937167008
PRDM8	-1.38963636363637	8.09890804597701	-4.19048708546504	4.42489351915938e-05	0.00141470071955667	1.72554976068603
MGC24103	-1.76802020202022	8.39454022988506	-4.18998484593476	4.43379311409361e-05	0.00141648022118675	1.72367578332941
PQLC3	-1.27270707070708	10.0120114942529	-4.18778391686452	4.47299552425431e-05	0.00142685870739914	1.71546573402583
ARMCX1	-1.31274747474749	8.46959770114943	-4.18647255184938	4.49651064502153e-05	0.00143328385076493	1.71057565960669
SNAP25	-1.13943434343436	7.92505747126437	-4.18601145731193	4.50480696001013e-05	0.00143485193201522	1.70885653557836
HOXA13	-1.56523232323235	8.51350574712644	-4.1814466124783	4.58773455481711e-05	0.0014536378913809	1.69184547207796
PPP1R14A	-1.55800000000001	9.76258620689655	-4.1771709856014	4.66673085308457e-05	0.00147071240748395	1.67592586670372
PDIA4	1.0547676767677	11.9413218390805	4.17582727657653	4.69182467824514e-05	0.00147561532626674	1.67092551685131
HS.31290	-1.14163636363637	8.12074712643678	-4.17536500597239	4.70048739772315e-05	0.00147615454197529	1.66920556968767
PDCD4	-1.04616161616163	8.8301724137931	-4.17307876251101	4.74355583118104e-05	0.00148748108684046	1.66070153366062
WDR72	2.75612121212124	10.6502298850575	4.17058704287959	4.79092475279516e-05	0.00149791311807407	1.65143751031813
GNL3L	1.17575757575759	12.028275862069	4.16910095309996	4.8193910966287e-05	0.00150459902788944	1.64591448420718
PVR	1.06026262626263	9.48097701149425	4.16441503295038	4.91021367973543e-05	0.00152846138646123	1.62850983096718
PODXL2	1.63351515151517	10.1956896551724	4.1615186211488	4.96716792697294e-05	0.00154167249975953	1.61775981477022
TPM2	-1.99898989898993	11.6355172413793	-4.15838306941788	5.02953637569693e-05	0.00155761662247349	1.60612909556194
PLCL2	-1.03123232323234	8.2132183908046	-4.14987886318769	5.20248254792515e-05	0.00160416170871799	1.57462034318977
AXL	-1.34476767676769	9.52367816091954	-4.14966468958563	5.20691063937409e-05	0.0016043628213706	1.57382749162814
LOC284837	1.47640404040405	9.46781609195402	4.14607649573765	5.281635336349e-05	0.00162268029964909	1.56054927857339
VEGFA	1.04585858585859	8.71287356321839	4.13913546137774	5.42910228912606e-05	0.00165245384143959	1.53489036861322
ACTC1	-2.54490909090912	7.98005747126437	-4.13464219527516	5.52665393848378e-05	0.00167494668934505	1.5182988216042
NACAP1	-1.34569696969699	9.88724137931034	-4.13282265574243	5.56663182541149e-05	0.00168346040043939	1.51158429020219
CKAP2L	1.54004040404042	8.74816091954023	4.13249691382109	5.5738179408439e-05	0.00168443473902175	1.51038248005805
F13A1	-1.20648484848486	7.88258620689655	-4.13177545814984	5.58976537196146e-05	0.00168565742125367	1.50772097717733
PNMA2	-1.01569696969698	7.29350574712644	-4.12565804959242	5.72675089488464e-05	0.00171238314935713	1.48516865926762
SBK1	1.50731313131315	8.82045977011494	4.11785033413423	5.90625004400185e-05	0.00175371463570677	1.45642455092548
NUP210	1.13838383838385	9.4683908045977	4.11602106908614	5.94907518448371e-05	0.001762880152471	1.44969654640037
TSC22D3	-1.27943434343437	9.86229885057471	-4.11459476687545	5.98267212450386e-05	0.00177145462418236	1.44445232813874
TMEM176A	-1.28278787878789	8.55689655172414	-4.10995689091648	6.09317569827378e-05	0.00179666228604895	1.42741009421591
FGF11	1.27777777777779	8.53724137931034	4.10763650113415	6.14919100432432e-05	0.00180816003995668	1.41888954455997
LOC731682	-1.07418181818183	7.49137931034483	-4.1061661249197	6.18494075201384e-05	0.00181352894765503	1.41349231175486
HS.356079	-1.229898989899	8.7348275862069	-4.10302180029419	6.26205691156444e-05	0.00182869277094414	1.40195591236801
CDCA8	1.45290909090911	8.79442528735632	4.10262932190781	6.27174684683653e-05	0.0018302645846297	1.40051643301773
CAT	-1.15965656565658	11.2514367816092	-4.10233308367504	6.27907017957761e-05	0.00183114407639158	1.39943000500351
MFAP5	-1.37026262626265	7.42505747126437	-4.09763641048717	6.39627362274052e-05	0.00185796268506533	1.38221394778706
PDZD4	-1.03018181818183	7.70977011494253	-4.09722730875395	6.40658088074316e-05	0.00185812711005308	1.38071511521784
UCK2	1.09214141414143	9.77454022988506	4.09615678206355	6.43362773550488e-05	0.00186469878909688	1.37679358959856
EDG4	1.01644444444445	11.4627586206897	4.09463548466262	6.47225090142162e-05	0.00187206222465218	1.37122225675652
STXBP2	1.09351515151514	11.8002873563218	4.09415463117809	6.48450492811265e-05	0.00187433071017351	1.36946161599074
SLC39A6	-1.44325252525255	9.31362068965517	-4.09386816046124	6.49181584658451e-05	0.00187516828906442	1.36841278654607
HOXA9	-1.64274747474748	8.62666666666667	-4.09135892416275	6.55619036896926e-05	0.00188990860771712	1.35922851638235
FAM83H	1.45466666666668	12.036091954023	4.09096655259605	6.56631160183257e-05	0.00189026138185546	1.35779278097455
LOC731247	-1.48068686868688	8.40034482758621	-4.08656615151834	6.68084642327896e-05	0.00191157686548904	1.34169890950784
LOC644790	-1.35327272727274	8.91672413793103	-4.08555969754326	6.70730933232723e-05	0.00191527939200661	1.33801993604724
COL6A2	-1.63080808080811	8.98798850574713	-4.08104310854225	6.82730175852638e-05	0.00194152500694072	1.32151923215991
LOC649555	-1.07161616161618	8.38936781609195	-4.08016314887715	6.85091691786901e-05	0.00194481199899502	1.31830616989237
ST6GAL1	-1.00466666666668	8.13729885057471	-4.0801255945306	6.85192648269132e-05	0.00194481199899502	1.31816905755959
LOC647908	-1.23206060606062	9.395	-4.07684438147468	6.94068480188708e-05	0.00196868956763806	1.30619322384927
DPYSL3	-2.20248484848487	10.4847701149425	-4.07344171283102	7.03388686626437e-05	0.00199113826080995	1.29378245313349
DHRS13	1.11816161616164	10.0047701149425	4.07215170091488	7.06953264451684e-05	0.00199856581547252	1.28907953469633
CBLC	1.37153535353537	10.152816091954	4.07115715583681	7.09713164163034e-05	0.00200503406551113	1.28545461696248
SCRG1	-1.33024242424244	7.78189655172414	-4.06491732914664	7.27264915977887e-05	0.00204645604502652	1.26272829622068
PECI	-1.08197979797981	9.43287356321839	-4.06452696415974	7.28376610767373e-05	0.00204822780883558	1.26130748441748
FLJ45803	-1.5319191919192	8.50954022988506	-4.0617295110039	7.36390860806213e-05	0.0020625740063056	1.25112887330787
PTHR1	-1.15298989898991	8.33109195402299	-4.05796657391408	7.47303823541842e-05	0.00208900917515085	1.23744640955629
MCM5	1.03296969696971	9.92620689655172	4.05085599119684	7.68347889561427e-05	0.00213275660865442	1.21162000884859
PLXNB1	1.2309292929293	11.8494827586207	4.0491747720292	7.73405503591819e-05	0.00214363991178189	1.20551908799021
LOC654085	-1.08381818181819	9.31224137931035	-4.04859270714253	7.75163917081745e-05	0.00214711309236006	1.2034073376606
REEP1	-1.46442424242426	8.39132183908046	-4.04769032299709	7.7789755161805e-05	0.00215328123571667	1.2001339526589
TSPYL1	-1.35840404040403	10.7707471264368	-4.04695744194235	7.80124465060311e-05	0.00215803961721436	1.19747587961054
PDPN	-1.41321212121214	9.62988505747126	-4.04368083539102	7.90155236608148e-05	0.00218138113053443	1.18559686115862
DSCR6	1.43163636363637	9.60425287356322	4.04191623521578	7.95608087395017e-05	0.0021916558623483	1.17920275744782
LOC645436	-1.50341414141416	11.1087931034483	-4.03880221659607	8.0531845951869e-05	0.00221619050161588	1.16792458691596
HS.571087	-1.35866666666668	7.76494252873563	-4.03475337531823	8.18112922405249e-05	0.00224703413529405	1.15327144080582
FAM43A	-1.04078787878789	9.08637931034483	-4.03188347678492	8.27299000651689e-05	0.00226933082877277	1.14289233840169
SYNPO2	-1.23292929292931	7.90528735632184	-4.0286190460677	8.3786743240172e-05	0.00229535700855893	1.13109379709818
ANKRD38	-1.11911111111112	7.62655172413793	-4.02812132475249	8.39490043211807e-05	0.00229832035670552	1.12929558917122
PARVG	-1.06377777777779	8.08902298850575	-4.022546608632	8.57869905076876e-05	0.00233659565812285	1.1091673258257
LOC441763	1.11404040404041	11.8875287356322	4.02196894744819	8.59796235522297e-05	0.00233834509942118	1.10708291747844
REEP2	-1.09222222222224	7.61316091954023	-4.01566530438258	8.81086739524008e-05	0.00239063700909164	1.08435317778106
ITPR1	-1.27373737373738	9.13770114942529	-4.01425607437585	8.85914638977261e-05	0.0024006704725857	1.07927578807065
CENPN	1.31098989898991	9.52206896551724	4.01396619107921	8.86910874980126e-05	0.00240183830961794	1.07823153464091
GAS1	-1.39519191919194	7.63919540229885	-4.00751644436452	9.09354655740073e-05	0.00245012551188305	1.05501357346066
BNC2	-1.06684848484849	7.595	-4.00699275271733	9.11200553171421e-05	0.00245198932895843	1.05312972922058
CEP55	1.66713131313133	8.93201149425287	4.00559412264493	9.1614792917401e-05	0.00246374212092428	1.04809951934431
TRPC1	-1.16143434343435	8.64752873563218	-4.00240133019678	9.27537859437964e-05	0.00248781492918498	1.03662199657465
AGR3	-1.83723232323235	7.78557471264368	-3.99886703419933	9.40303338788488e-05	0.00251397647306552	1.02392565422215
TBC1D10C	-1.15418181818182	8.53551724137931	-3.99617565336477	9.50136357067445e-05	0.00253111559948563	1.01426355985463
MAPRE2	-1.29303030303032	9.45051724137931	-3.99514973869465	9.53910277151838e-05	0.00253410432838152	1.01058192867851
LITAF	-1.43361616161616	11.866091954023	-3.99456209586429	9.56078400978517e-05	0.00253581593368147	1.00847344656115
LSM6	-1.01846464646466	8.72643678160919	-3.9923646219668	9.64227702621128e-05	0.00254897873928856	1.00059111111705
RPS26P10	-1.29634343434344	8.56959770114942	-3.99038016202282	9.71643852150921e-05	0.00256270312091202	0.993475941041526
C19ORF46	1.58050505050507	9.40431034482759	3.9898208010595	9.73744040447601e-05	0.00256507026078177	0.991470912616034
AZI1	1.05305050505052	9.74747126436782	3.98866568588618	9.78094749038355e-05	0.00257492229780915	0.987331140632299
PTRF	-1.83733333333334	11.9977011494253	-3.98713446176736	9.83890600983953e-05	0.00258697472993862	0.981844976295725
EPHA1	1.28050505050507	10.2564942528736	3.9833266677493	9.98445637102814e-05	0.00261641816236489	0.96820973960036
RPL17	-1.08222222222224	9.90931034482759	-3.98307908313213	9.99399076845898e-05	0.00261641816236489	0.967323543495883
PHYHD1	-1.09363636363638	8.10626436781609	-3.98186740447648	0.000100407772525301	0.00262543154129232	0.962987159508347
DQX1	1.06507070707071	8.17775862068966	3.97934481932876	0.000101388515753532	0.00264487144158357	0.953962779340326
GJA1	-1.80864646464649	10.2937931034483	-3.976653373311	0.000102444963153402	0.00266138555124272	0.944339536288914
CSRP1	-1.49276767676769	12.1766666666667	-3.97580987923913	0.000102778202844809	0.00266608415071791	0.941324740804107
NKG7	-1.13030303030304	7.87816091954023	-3.97058281369127	0.000104866386791856	0.00270374561576818	0.922654117364234
SCG2	-1.07082828282829	7.46011494252874	-3.95859051752695	0.00010981089958055	0.00280737973717061	0.879895690306298
SCARA3	-1.00674747474748	8.1564367816092	-3.95653669072321	0.000110679653811952	0.00282279621276702	0.872583556988606
SOX4	1.20630303030302	11.693908045977	3.95570301349832	0.0001110341561232	0.00282844202258678	0.869616358259389
MS4A7	-1.25313131313133	8.51724137931035	-3.95434036769853	0.000111615917463439	0.00284037723709192	0.864767588705326
SNORD55	1.16973737373739	8.93367816091954	3.95394621389323	0.000111784735599407	0.00284231627882326	0.863365310566437
DACT1	-1.22963636363638	8.03063218390805	-3.95380242146526	0.000111846383106437	0.00284231627882326	0.862853770191363
TNFAIP8L3	-1.1569494949495	7.96844827586207	-3.95193934962792	0.00011264806022694	0.00285756183823443	0.856227304812589
TYROBP	-1.61525252525255	9.73385057471264	-3.9513431951111	0.000112905737118922	0.0028623894810161	0.854107485117766
KIAA1598	-1.1199191919192	9.88689655172414	-3.94773967793202	0.00011447527075639	0.00289427866897915	0.84129967525425
GPX3	-1.75454545454548	10.1428735632184	-3.94568010421875	0.000115381629354196	0.00290953438056961	0.833983792115101
HS.5724	-1.27660606060608	11.0127586206897	-3.94145705967532	0.000117261461839331	0.00294818906127408	0.818992895907045
TGFBI	-1.61903030303032	11.6013793103448	-3.94002766881508	0.000117904308674569	0.00295212379232908	0.813921890966863
FNBP1	-1.22062626262629	11.1036206896552	-3.9347166580742	0.000120322342580154	0.00300205304534981	0.795093590483661
EIF1B	-1.18678787878788	10.4512643678161	-3.93354586906531	0.000120861695209879	0.00301197268590485	0.790945817016603
CDC45L	1.14272727272729	8.02028735632184	3.93171592875058	0.000121709309586389	0.00302599681938308	0.784464915128532
PLA2G4A	-1.30218181818183	8.94850574712644	-3.92766691915629	0.00012360491468287	0.00305408144189215	0.770133898451028
SRGN	-1.72698989898991	9.7467816091954	-3.92405947711662	0.000125317409934243	0.0030885944014536	0.757376118908761
COMMD6	-1.16367676767678	11.7020689655172	-3.92141722034993	0.000126586006451301	0.00311805183427003	0.748037929086016
CCNB1	1.23250505050506	8.79431034482759	3.92001345103236	0.000127264938719627	0.00312390944321025	0.7430788986446
BUB1	1.25694949494951	9.10637931034483	3.91941879102687	0.000127553588272757	0.00312918704717636	0.740978617087494
HIG2	1.22412121212122	10.3441379310345	3.91762901512798	0.000128426110363683	0.00314152298753764	0.734658904285654
PAQR4	1.2809292929293	9.57689655172414	3.91722671925342	0.000128623010479416	0.00314452918024763	0.733238725538589
LOC652694	-2.07713131313134	8.58252873563218	-3.90647472364596	0.000133993054463683	0.00324963749095999	0.695327257854632
EBF1	-1.07824242424243	8.10752873563218	-3.90621960025403	0.000134123026565256	0.00325008862183726	0.694428750098306
CFH	-1.22377777777779	9.65396551724138	-3.90562777925242	0.000134424990054497	0.0032526866898722	0.692344630499509
NT5E	-1.45062626262628	8.32551724137931	-3.90273361448415	0.000135911001048007	0.00328400966206642	0.682156517421144
SPIRE1	-1.15501010101011	11.0336206896552	-3.89926905178154	0.000137710412368868	0.00331858551775059	0.669968765197995
ST14	1.09509090909092	9.65511494252874	3.89540874444567	0.000139742019858121	0.00336219616295107	0.656399495236397
CLEC11A	-1.05632323232325	8.67275862068966	-3.89464850895406	0.000140145459331821	0.00336809436489192	0.653728533413267
PVRL4	1.6167676767677	10.4775862068966	3.89464805410887	0.000140145701038572	0.00336809436489192	0.653726935520154
SERINC1	-1.02242424242425	9.96045977011494	-3.89436628521901	0.000140295510413225	0.00336978871535215	0.652737097768997
CLIP4	-1.04224242424243	8.02833333333333	-3.89196397353614	0.000141578950919124	0.00339294395067885	0.644300345706825
HLA-DOA	-1.42210101010103	8.58367816091954	-3.88463268993375	0.000145565015963172	0.00347280040891363	0.61858028433672
ITGB2	-1.52278787878789	10.3393103448276	-3.88235198308471	0.000146826633365633	0.0034930927501152	0.610587235683681
TACC3	1.69844444444447	9.85281609195402	3.88181322299522	0.000147126171660201	0.00349542493067759	0.608699650516083
NFIX	-1.53187878787881	10.2340229885057	-3.87989134585019	0.000148199425869988	0.0035130764962922	0.601967998852596
BMP4	-1.08777777777779	8.63959770114942	-3.87876692260332	0.000148830792560173	0.00351959702569462	0.598030837308721
CDCA3	1.37507070707072	8.54505747126437	3.87751028141843	0.000149539422238515	0.00353192331901862	0.593631845042231
LOC644799	-1.04917171717172	10.8995402298851	-3.87594338629545	0.00015042749510466	0.00354698349999834	0.588148449854113
ESPL1	1.04074747474749	8.28247126436782	3.87548833970858	0.000150686339855864	0.00355111623986449	0.58655634852124
RBPMS2	-2.00745454545457	9.73304597701149	-3.87432648252468	0.000151349160462501	0.0035627843922724	0.582491992171093
TLR5	-1.06155555555557	9.48557471264368	-3.86916679655135	0.0001543262654489	0.00362483306739843	0.564454935162673
MME	-1.03313131313133	7.90586206896552	-3.8652256080173	0.000156637669597576	0.00366696120176364	0.550691018719425
TOR1AIP1	-1.09020202020203	10.4672988505747	-3.86365066784083	0.000157570489663135	0.00368271182936557	0.545194099148925
ZFP36L1	-1.4467878787879	11.9413793103448	-3.86199553290652	0.000158556489846314	0.00370371921581632	0.539419303083106
SNAI2	-1.04909090909092	8.17850574712644	-3.86161123776072	0.000158786259185542	0.00370704843560093	0.538078786827509
LOC440030	1.9047070707071	9.33063218390805	3.86100085234882	0.000159151857236972	0.00371150516684904	0.535949841703693
FUT3	1.50436363636365	9.8932183908046	3.85886368763356	0.000160438245400236	0.00373628478301018	0.528497910763
FAT3	-1.01814141414142	8.41229885057471	-3.85469528220696	0.000162975712763071	0.00378199783468207	0.513973338514084
HDC	-1.34838383838386	7.95247126436782	-3.85449297733867	0.000163099827451009	0.00378281204606624	0.513268753518335
NDUFA5	-1.13256565656567	8.43045977011494	-3.85031066386899	0.000165685874711485	0.00382400478896849	0.498709588748952
ISG15	1.71957575757577	12.3572988505747	3.85016422187455	0.000165777125384894	0.00382403369033885	0.498200045748291
RARRES2	-1.47961616161618	9.32913793103448	-3.8462281700323	0.000168247692512515	0.00387471244165679	0.484510695852298
CAMK2N1	1.52852525252526	12.9705747126437	3.84585046545601	0.000168486597067933	0.00387811241030146	0.483197679931998
C1QA	-1.78420202020204	10.3858620689655	-3.84311440161778	0.000170226839082219	0.00390758422074741	0.47368952129334
NUDT21	-1.24185858585859	9.68459770114942	-3.84251702299796	0.000170609056351187	0.00391424341488226	0.471614312378774
TSPAN8	-2.13216161616164	9.63034482758621	-3.84208313245573	0.000170887180291617	0.00391850852163563	0.470107207697111
AIF1	-1.26705050505051	8.78293103448276	-3.84141959029874	0.000171313342990129	0.0039261617819043	0.467802691879507
C1ORF162	-1.12096969696971	9.72034482758621	-3.83215840708798	0.000177367617213683	0.00403152984999385	0.435673017860424
HERPUD1	-1.11925252525253	10.6975287356322	-3.82876460535418	0.000179636616973866	0.0040661314559184	0.423915267915901
YAP1	-1.10218181818182	11.7548275862069	-3.82719171746516	0.000180697515537466	0.00407961606545534	0.418469002016913
LOC58489	1.03771717171718	12.5795977011494	3.82571268583828	0.000181700527079103	0.00409139130661955	0.413349437825212
FAM102B	-1.03949494949497	8.9698275862069	-3.82346924951423	0.000183232006104541	0.00411816605174675	0.405587115833777
GPR171	-1.11014141414142	7.88172413793103	-3.82162926717629	0.000184497195665745	0.00413682630281663	0.39922360804449
C1ORF21	-1.08185858585859	8.98632183908046	-3.81847730908273	0.000186683781707709	0.00416825742761985	0.38832866904612
TRIM22	-1.40137373737375	8.92333333333333	-3.81564126135487	0.000188672192153452	0.0042060238429172	0.37853215708879
HLA-DRB5	-2.47553535353538	8.11028735632184	-3.81449318146806	0.000189482829497808	0.00421978007078421	0.374568105442021
PLS3	-1.37937373737375	9.68086206896552	-3.81359127632981	0.000190121962106599	0.0042316826453166	0.371454741732705
SLFN11	-1.43913131313133	8.97419540229885	-3.8129907614197	0.000190548648136157	0.00423895919335357	0.36938211640295
SNORD33	1.84911111111113	9.51902298850575	3.8109194009354	0.000192027395594924	0.00426515631930389	0.36223510268099
ADCY4	-1.07933333333334	9.25649425287356	-3.80196983283219	0.000198542443964061	0.00438921355048541	0.331393137544601
TRIM24	1.10850505050506	10.926724137931	3.80157180709237	0.000198837006966757	0.00439168541432252	0.33002288145714
RNF150	-1.61721212121213	8.91310344827586	-3.80012797325276	0.000199909010587833	0.00440374113632567	0.325053307544922
LOC285382	-1.20559595959596	8.57120689655172	-3.79992461431785	0.000200060437831076	0.00440443938002198	0.324353488271711
C14ORF132	-1.10668686868688	8.625	-3.79912869206893	0.000200654151583063	0.00441065437183878	0.32161478382739
COL6A1	-1.8018383838384	10.6324712643678	-3.79853940065008	0.000201094805500555	0.0044180549564212	0.319587390921755
NFE2L2	-1.13741414141415	10.8691954022988	-3.78992618395689	0.000207641071862713	0.00453841005321331	0.289984815126306
LOC402677	-1.35260606060607	9.51735632183908	-3.78830845481627	0.000208892895489388	0.0045587360705414	0.284431198353507
PBK	1.24806060606062	8.23683908045977	3.78693568484118	0.000209960770058327	0.00457499134347605	0.279720087897835
GAS6	-1.43044444444447	9.64798850574713	-3.78487604444461	0.00021157266383144	0.00459136009653668	0.272654458245236
CTSG	-1.2918585858586	7.82718390804598	-3.78487123282091	0.000211576443140005	0.00459136009653668	0.272637955689482
SERPINE2	-1.96937373737376	9.83804597701149	-3.77802809852341	0.000217016614074523	0.00467361172429117	0.249185793209184
PNMA1	-1.03313131313133	8.29586206896552	-3.77300624203431	0.000221092896045265	0.0047317192121108	0.231998144250966
GABARAPL2	-1.07379797979798	11.370632183908	-3.77287929722219	0.000221196871732143	0.0047317192121108	0.23156391711412
RGS11	-1.6638585858586	8.75775862068966	-3.77257539379876	0.000221445975646129	0.0047317192121108	0.230524435887268
LOC653583	1.08636363636365	10.1201724137931	3.77251370164357	0.00022149657596819	0.0047317192121108	0.230313430654519
BTF3	-1.23737373737376	10.352183908046	-3.76702456895424	0.000226042883774185	0.00481431685792738	0.211550659580772
C7ORF41	-1.08171717171718	10.9520114942529	-3.76593332353199	0.000226957159822622	0.00482411691889104	0.20782335179025
LRIG3	-1.04323232323234	8.94850574712644	-3.76482286994042	0.000227891122186484	0.0048362081999773	0.204031372684375
SH3BGRL	-1.4878787878788	10.8490804597701	-3.76432872002564	0.000228307902569422	0.00484071995018699	0.20234425250005
MFSD2	1.1728080808081	8.99436781609195	3.76046232920499	0.000231593928777496	0.00489144140359159	0.189150135089413
PTGIS	-1.73608080808082	8.20149425287356	-3.75993641712587	0.00023204434243014	0.0048955134607034	0.187356337915004
LYSMD2	-1.00080808080809	9.55206896551724	-3.75499607649105	0.000236316132071921	0.00496591120263893	0.170516031061972
LOC732075	1.06466666666668	9.91626436781609	3.754011202529	0.000237176578556823	0.00497906760023686	0.167161097021404
METTL7A	-1.69989898989901	10.7324712643678	-3.75191231786951	0.00023902019576723	0.00500787382551757	0.160013814302002
TMEM44	1.00844444444445	9.6651724137931	3.7474226789186	0.000243009432952998	0.00506567310734942	0.144736710441133
RGS5	-1.53101010101011	8.90706896551724	-3.7407556028083	0.000249049827240141	0.00515144357435188	0.122078918119038
SCGB1A1	-1.56901010101011	7.47770114942529	-3.74038628494594	0.000249388548657139	0.00515144357435188	0.120824805022257
CASQ2	-1.64949494949497	7.54137931034483	-3.73956513834964	0.000250143229054627	0.00516452176993737	0.118036767996359
PRKCDBP	-1.42965656565658	9.29206896551724	-3.73940539399965	0.000250290293993819	0.00516504836901282	0.117494448653094
CD164	-1.4358787878788	10.151724137931	-3.73920771135677	0.000250472399183035	0.00516629720450832	0.116823359000587
FASN	1.0829292929293	11.8824712643678	3.733271397355	0.00025599968770208	0.00526242222083279	0.0966848693370128
MGP	-2.13656565656567	10.5183908045977	-3.72868311326546	0.000260350662203082	0.00533122874072721	0.0811380525082788
DHCR7	1.01436363636365	10.1918965517241	3.72803782787164	0.00026096815311397	0.00534129904904268	0.0789528854134369
CHAF1B	1.08745454545456	8.83454022988506	3.72505840296759	0.000263837248334302	0.00537929207376414	0.0688676470624916
NTN4	-1.00359595959597	8.16942528735632	-3.72361196273009	0.000265240856915959	0.00540109717179136	0.0639739690501564
CD6	-1.18753535353536	8.32833333333333	-3.7202851782175	0.000268495970904847	0.00544553403520141	0.0527247243714344
PDE7B	-1.32547474747475	9.33086206896552	-3.71828659996256	0.000270469615161836	0.00547771875511269	0.0459708015400988
CLDN5	-1.07658585858588	8.73798850574713	-3.71704883037932	0.000271698811780822	0.00549737262503196	0.0417894726589294
HS.299068	-1.01531313131314	7.75942528735632	-3.716318482696	0.000272426576422439	0.00550947417048522	0.0393228280596736
TLCD1	1.2058585858586	9.51459770114942	3.71121814392224	0.000277560482989937	0.00558142211180427	0.0221086382102387
SCN11A	-1.74010101010104	7.70879310344828	-3.71089218796276	0.000277891673988074	0.00558543861293909	0.0210091844849494
ENDOD1	-1.15725252525254	8.7448275862069	-3.71036392524776	0.0002784292142491	0.00559095336174114	0.0192275216057824
LRCH2	-1.05917171717172	8.07005747126437	-3.70506463829483	0.000283876223631873	0.00567618858452626	0.00136662826420597
LOC731557	-1.14800000000001	12.4313793103448	-3.69908924565042	0.000290138941873011	0.00578236568488942	-0.0187470087576749
DEGS1	-1.23630303030305	9.94764367816092	-3.69711243812135	0.000292239383906353	0.00580516663028561	-0.025395020728042
SASH1	-1.04315151515152	10.1208045977011	-3.69690620064574	0.000292459345719579	0.00580682130823595	-0.0260884241355219
LOC644037	-1.18905050504445	12.2602298850632	-3.69515791899405	0.000294330262462117	0.00584123907146911	-0.0319651054585721
PPARGC1A	-1.01426262626263	7.30931034482759	-3.69374885878935	0.000295846386155042	0.00586404508186957	-0.0366998056390928
FNDC3A	-1.0269292929293	9.52396551724138	-3.69352654765765	0.000296086261778892	0.00586513065873431	-0.0374466714354504
ITFG1	-1.02559595959597	9.26522988505747	-3.69230335077492	0.000297409391916162	0.00587763956396173	-0.0415553808457965
GBP3	-1.13028282828284	8.64373563218391	-3.69201997424525	0.000297716715764639	0.00588097780234287	-0.042507075359361
HBB	-1.78016161616164	11.6874712643678	-3.68892885229878	0.000301088601402957	0.00593379159258424	-0.0528842929193987
CTSK	-1.20549494949496	9.80574712643678	-3.68345670224438	0.000307146407013791	0.00601689757216043	-0.0712367282816775
SLC7A5	1.42002020202022	10.7454597701149	3.68095740641515	0.000309951317834158	0.00606066796814236	-0.0796111220022357
ZMYM6	-1.02579797979799	10.2994827586207	-3.68029754571222	0.00031069589298474	0.00606964068640074	-0.0818213103968928
CAV1	-1.27591919191919	8.64896551724138	-3.67692561396399	0.000314527163311888	0.00613039411427621	-0.093110250000799
ALDH1A3	-1.80242424242426	9.43413793103448	-3.67664374994593	0.00031484943636196	0.00613278056590036	-0.0940535074467865
HS.389313	1.00040404040405	8.28977011494253	3.67192851290503	0.000320287119775582	0.00621415512295182	-0.109823902930987
CAP2	-1.33161616161617	9.01614942528736	-3.67177083581736	0.00032047047852822	0.00621487477529168	-0.110350965472768
LOC284988	-1.08062626262628	10.5163793103448	-3.66852825677371	0.000324263238915105	0.0062741097547827	-0.121185560701285
CDC25A	1.0108686868687	8.07747126436782	3.66225895995988	0.000331716744963478	0.0063856452001018	-0.142110335820353
C1ORF135	1.08153535353536	8.21448275862069	3.66087347275904	0.000333385612581793	0.00640395781130216	-0.146730501109779
MAN1A1	-1.02468686868688	8.15609195402299	-3.66037926940686	0.000333982812771751	0.00641253037264876	-0.148378153421113
HS.287562	-1.31652525252526	7.63712643678161	-3.65887588642282	0.000335805728786982	0.00643589779709467	-0.153389199575217
CA9	1.75791919191921	8.80477011494253	3.65724512624986	0.000337793710171302	0.00646252906516795	-0.15882283073476
LAMB1	-1.04329292929295	11.0217816091954	-3.6570743269005	0.000338002564767929	0.0064634243820834	-0.159391808112786
SLC29A2	1.04802020202021	9.55603448275862	3.65309608480146	0.000342901798962533	0.0065440424770783	-0.172637958244492
LOC652493	-2.21945454545457	8.98201149425287	-3.65134772101113	0.000345076048994719	0.00656618061880233	-0.178455503009132
MBNL2	-1.07127272727274	9.82080459770115	-3.64956567760128	0.000347305564317947	0.00660564611811529	-0.184382667004378
SLC6A8	1.43884848484849	10.0277586206897	3.64466274031672	0.000353509971026525	0.006686811757923	-0.200677324288505
MAPK13	1.13254545454547	11.9539655172414	3.64328143274281	0.000355276730828058	0.00670920368572631	-0.205264649498095
LCP2	-1.08224242424243	8.52706896551724	-3.64052545075999	0.000358826682678623	0.00675643250648639	-0.21441283130705
LOC400879	1.29690909090911	8.90649425287356	3.63843978539425	0.000361535418462053	0.00679718580993479	-0.221332037122146
KIF4A	1.06909090909093	8.38712643678161	3.63567593195611	0.000365154663550166	0.00684705280416882	-0.23049591334346
C6ORF105	-1.37569696969699	8.58545977011494	-3.63353095749057	0.000367987011139208	0.00688800356973786	-0.237603721101568
TMC6	1.10963636363638	11.268908045977	3.62832488452745	0.000374947811174183	0.00700595096604707	-0.254840178123096
SFRP2	-1.67375757575759	7.69614942528736	-3.62530938910401	0.000379036278070617	0.00705751597511854	-0.264814320329175
WFDC1	-1.2989292929293	9.15270114942529	-3.62237758693191	0.000383051538932067	0.00711668556590447	-0.274504831803366
C1QB	-1.62048484848485	9.81333333333333	-3.62177218323551	0.000383885651391346	0.00712906526556744	-0.276505042040984
FTHL8	-1.57456565656566	12.7779885057471	-3.62103037583578	0.000384910032310277	0.00714496604319077	-0.27895553011779
ANLN	1.31460606060607	8.82327586206897	3.61377853879669	0.000395060911773435	0.00729198007873729	-0.302888622846963
EBI2	-1.06670707070708	7.78068965517241	-3.61252782882188	0.000396836922705939	0.00731522813265742	-0.307012160987427
B2M	-1.51575757575759	13.6393103448276	-3.6113133440831	0.000398568691930563	0.00734078184661015	-0.311015095787583
IGFBP5	-2.36412121212124	11.5448275862069	-3.60980187437408	0.000400733888034825	0.00736788528887914	-0.31599528060458
CCNA2	1.31096969696972	9.02316091954023	3.6088469037274	0.000402107601942591	0.00738355747905821	-0.319140919770417
THBS2	-1.94840404040405	10.7545977011494	-3.60276528913269	0.000410960579846557	0.00751372879869661	-0.339156802327548
LOC642989	-1.29040404040405	12.9152298850575	-3.60247565571783	0.000411386745080577	0.00751820335418225	-0.34010932527304
HTRA1	-1.16563636363638	10.8146551724138	-3.60116856175392	0.000413315181239195	0.00754601239217722	-0.344407173310677
UCHL1	-1.7888282828283	8.20591954022989	-3.59790136634514	0.000418172788415669	0.00760623363860521	-0.355144168945696
COL8A1	-1.24424242424244	9.16011494252874	-3.59756901232347	0.000418669928511291	0.00761201765615949	-0.356235916703886
MELK	1.24820202020203	8.37919540229885	3.59701478207682	0.000419500192797852	0.00762059136040219	-0.358056311930678
MCM2	1.35274747474749	9.30166666666667	3.59638574183056	0.000420444405084871	0.00763447981711801	-0.360122132599869
LOC641992	-1.08585858585859	8.62252873563218	-3.59560437042114	0.000421620059648804	0.00764602489734429	-0.362687789876762
LOC647346	-1.00306060606061	9.47715517241379	-3.59534102274766	0.000422016990761919	0.00764995816445134	-0.363552392370603
COL3A1	-1.60505050505053	11.1724137931034	-3.59360557255651	0.00042464156547675	0.00766898580990689	-0.369248727870559
NDUFB3	-1.07363636363637	10.5185632183908	-3.59005828140589	0.000430054141208433	0.00775923586409609	-0.380884796452188
DLG7	1.41010101010103	8.4816091954023	3.58518658254233	0.000437593491521257	0.00786188053054469	-0.396849200441139
CD93	-1.16806060606062	9.93902298850575	-3.58482822259081	0.000438152968579074	0.00786860508661237	-0.398022799755392
RGS1	-1.8527272727273	8.71643678160919	-3.5824307592742	0.000441913285516867	0.00790779616334653	-0.405871702847436
KCTD12	-1.19622222222224	9.35454022988506	-3.58174801409398	0.000442989687205563	0.00791865031946335	-0.408106073925601
AQP1	-1.15840404040405	10.0370689655172	-3.58120316954251	0.000443850448045011	0.00792636299767367	-0.409888885081613
RDH10	-1.17892929292931	9.5998275862069	-3.58000442014501	0.000445749812627155	0.00795126345026356	-0.413810548424459
ANTXR1	-1.03068686868688	9.95040229885057	-3.5745876843077	0.000454428186814936	0.00807555569124493	-0.43151712844052
IFIT2	-1.26119191919193	9.12626436781609	-3.56961216752047	0.000462539571003795	0.00818205949399692	-0.447761115844298
EOMES	-1.1189292929293	8.31672413793103	-3.56891881295323	0.000463680676588864	0.00819542094353611	-0.450023224353669
CENTB1	-1.05426262626264	8.18804597701149	-3.56871910139233	0.000464009847991438	0.00819782887366163	-0.450674724526464
RPS27L	-1.01111111111113	12.3722988505747	-3.56623452001133	0.00046812344856442	0.00825334660975196	-0.458777318346788
OAT	-1.02141414141415	8.63252873563218	-3.56599857720044	0.000468515866641042	0.00825683914291907	-0.459546511029459
LOC402251	-1.28103030303031	13.9985632183908	-3.55984757450403	0.00047885604959134	0.00838343368237991	-0.479583828740204
LIMS2	-1.19581818181819	8.35603448275862	-3.55899477565282	0.000480306484634271	0.00840137335058544	-0.482359530560698
FLJ21438	-1.11042424242426	9.57701149425287	-3.55303626421487	0.000490556596389236	0.00853552407067102	-0.501737404505263
HMMR	1.25193939393941	8.47385057471264	3.55236612441347	0.00049172218733482	0.00854530705106605	-0.50391503962812
GPC2	1.11977777777779	9.12074712643678	3.54878568222319	0.000497994004471634	0.00864016547570426	-0.515543776807421
ANGPTL2	-1.32193939393941	9.04977011494253	-3.54783427943809	0.000499673172778744	0.00865516229570683	-0.518632091223212
HES6	1.16420202020203	9.20954022988506	3.53721250035985	0.000518785073383676	0.00891714311006165	-0.553062608263244
EPHX2	-1.10705050505051	9.68465517241379	-3.53678277172608	0.000519572569593898	0.00892706772423969	-0.554453701386904
UBL3	-1.07775757575759	10.1613218390805	-3.53382818762411	0.00052501747241663	0.0089879099125635	-0.564014167255706
LY96	-1.23278787878789	9.06097701149425	-3.53337829141052	0.000525851261247223	0.00899855823213633	-0.565469340340591
LOC647450	-1.91042424242426	8.85172413793103	-3.53313950895974	0.000526294300187421	0.0090000801975064	-0.566241608656004
TSPAN12	-1.13456565656567	8.38522988505747	-3.53055969294393	0.000531103337444689	0.00906652503335671	-0.574582358451458
CD247	-1.03226262626264	8.79224137931035	-3.52916258873871	0.000533724889916147	0.00909665887386165	-0.579097113199555
EDG3	-1.10525252525254	8.24747126436782	-3.5265762808341	0.000538610011047622	0.00916888596530989	-0.587450721187355
IGFBP3	1.67682828282831	13.4078735632184	3.52377352328182	0.000543951396509324	0.00923760784879344	-0.596497480140526
RDX	-1.2108282828283	9.46402298850575	-3.51884079287021	0.000553473079451007	0.00936189137972663	-0.612404297602398
GPT2	1.04036363636365	11.2565517241379	3.51790536317918	0.000555296318673679	0.0093815270697593	-0.615418653155128
TRIB1	1.18945454545456	11.9545977011494	3.51533807721674	0.000560329233448539	0.00943608921328097	-0.623687992530141
FOXM1	1.01424242424243	8.50844827586207	3.5151074751018	0.00056078339775315	0.00943670755268568	-0.624430516705065
PAGE4	-1.07301010101011	7.30137931034483	-3.51421866460847	0.000562537121729798	0.00945872667285284	-0.627292036436121
FAM64A	1.15127272727274	8.41505747126437	3.51236996660499	0.000566201327633758	0.0095091268868846	-0.633241905349014
TYMS	1.31606060606064	9.89798850574713	3.50973668644343	0.000571459337461994	0.00958598785975528	-0.641712210494193
ATP6V0E1	-1.11555555555555	10.704367816092	-3.50905466606518	0.000572828621750127	0.00959758995984341	-0.643905127056897
SYT4	-1.05296969696972	7.1848275862069	-3.49376414701011	0.000604348200970676	0.0100229332783935	-0.692972346210563
TMEM125	1.08905050505051	9.6216091954023	3.49137703797753	0.00060941345867845	0.0100911838890286	-0.70061584013506
LOC440160	1.72238383838386	9.77218390804598	3.48688755256288	0.000619047914599987	0.0102188600976509	-0.714978866717288
HIST2H2AC	1.30604040404042	10.9162643678161	3.4865171651877	0.000619849117933675	0.0102258818037346	-0.716163117356023
CCL2	-1.50008080808082	8.83862068965517	-3.48565090718988	0.000621726764824318	0.0102344843812144	-0.718932404656037
LOC731809	-1.28969696969699	9.12034482758621	-3.48434054470926	0.000624577171433533	0.0102662607405071	-0.72312028995024
ANXA2P1	-1.43266666666669	10.0047701149425	-3.47775876236746	0.000639080830045106	0.0104641789859794	-0.744134866671351
PTPLA	-1.11410101010103	8.33908045977011	-3.47169618115687	0.00065271940266631	0.010606271263607	-0.763461250901601
LAD1	1.32250505050506	11.5963218390805	3.47110282596557	0.000654068800909051	0.0106171397117652	-0.765351186730239
COL6A3	-1.59024242424244	11.0720114942529	-3.4682557164734	0.000660580127104904	0.0106966105852465	-0.774415811493238
EVPL	1.45046464646466	11.6098850574713	3.46814763798002	0.00066082849579365	0.0106966105852465	-0.77475978463505
ARHGEF6	-1.06408080808083	10.4620689655172	-3.46343438593475	0.000671745321163214	0.010826524309512	-0.789751247085823
C1QC	-1.44725252525254	9.35316091954023	-3.46114194328226	0.000677115991823171	0.0108897269086172	-0.797036436496295
HS.573834	-1.19379797979799	7.70683908045977	-3.45481322987227	0.000692152469407992	0.0110812202054053	-0.817126821883271
CD163	-1.03377777777779	7.86080459770115	-3.45462683068566	0.000692600047598662	0.0110842094246581	-0.817718058821495
CPXM2	-1.39595959595961	8.30402298850575	-3.4501619291844	0.000703402514863184	0.0112022387018503	-0.8318719381045
FILIP1L	-1.30957575757577	8.2248275862069	-3.44920579366607	0.000705736245110047	0.0112309861628187	-0.834900851361393
C1ORF24	-1.6477171717172	9.93862068965517	-3.44781585206341	0.000709141752462137	0.0112725151747535	-0.839302705471923
STIL	1.02397979797981	9.89212643678161	3.4429306626586	0.000721233576460494	0.0114049924316362	-0.854761551070103
HS.407903	-1.18775757575759	8.69034482758621	-3.4418854388695	0.000723845683011925	0.011442039833027	-0.858066616200409
TRIM2	-1.10751515151516	10.5997701149425	-3.44128211075392	0.000725357485697764	0.0114616733236512	-0.859973981656086
MYADM	-1.17529292929294	9.11327586206897	-3.43862637183408	0.000732047403226378	0.0115502020657589	-0.868366396634442
FLJ20105	1.08529292929294	8.20471264367816	3.43829969986723	0.000732874284686461	0.0115546672936281	-0.86939832547592
RBP1	-1.58767676767677	9.39666666666667	-3.43703598281589	0.000736081288840845	0.0115966236421385	-0.873389497078038
IGSF9	1.30624242424244	9.54867816091954	3.43606125011608	0.00073856389785486	0.0116224658549254	-0.87646710389943
KIAA0495	-1.22276767676769	9.06270114942529	-3.43591034165479	0.000738948956763675	0.0116224658549254	-0.876943512224326
LOC651751	-1.3176767676768	7.95603448275862	-3.43477546680931	0.000741850741013741	0.0116443435484573	-0.880525656350216
DOCK11	-1.04501010101012	8.20126436781609	-3.42688372167842	0.000762326425593951	0.011886697182931	-0.9054068685977
PDGFRB	-1.24858585858587	10.3615517241379	-3.42327507017762	0.000771864608840899	0.0119769701496335	-0.916767686239475
IFI16	-1.27761616161617	10.2373563218391	-3.42128186851699	0.00077718071998418	0.0120262851825681	-0.923038250763243
MYH14	1.09541414141416	9.42764367816092	3.41782970140935	0.000786469258072901	0.0121120256525979	-0.933891162840982
CABP4	1.22278787878789	8.62287356321839	3.41672934335764	0.000789451700983051	0.012147531677561	-0.937348459839379
SLC24A3	-1.16004040404043	8.69885057471264	-3.41666278467236	0.000789632442772972	0.012147531677561	-0.937557554439809
ID3	-1.26115151515154	11.3540804597701	-3.41158303758192	0.000803541489409911	0.0123080309607163	-0.953505148692916
SLC2A1	1.36993939393941	9.98574712643678	3.41102068653944	0.000805095303914395	0.0123273871939901	-0.955269348839442
AOC3	-1.12777777777779	8.19166666666667	-3.40735568706715	0.00081529104067109	0.0124700202728994	-0.966760927968578
KIF15	1.11545454545456	8.11442528735632	3.39337745486091	0.000855297132499214	0.0128825151222586	-1.01049068218452
NEXN	-1.17337373737376	8.78287356321839	-3.38246896391694	0.000887785282897677	0.0132823931937755	-1.04450802184097
KRT7	1.84226262626264	11.9291954022989	3.38059035018003	0.000893495404463382	0.0133537178106398	-1.05035668934296
HS.473255	1.07280808080809	9.66620689655172	3.37843061523021	0.00090010242771846	0.0134100112741085	-1.05707706143585
CD74	-1.3869292929293	11.7959195402299	-3.37722087628383	0.000903823168233365	0.0134418783402995	-1.06083972466282
LOC646849	-1.00662626262627	11.0198850574713	-3.37068093784691	0.000924187962392817	0.0136539452441136	-1.08116056966786
LOC648343	-1.18997979797981	9.54712643678161	-3.36366302850425	0.000946517632829016	0.0138824764304125	-1.10292825851537
C10ORF38	-1.26858585858588	9.98925287356322	-3.36354578033775	0.000946894940300807	0.0138832180860529	-1.10329159418995
AMOT	-1.21179797979799	8.50310344827586	-3.36059489707936	0.000956437356237117	0.013970100813515	-1.11243232068493
LOC401115	1.21420202020203	12.9002873563218	3.35879896848947	0.000962288836908343	0.014031452532682	-1.11799199627243
TMCO3	-1.1220202020202	10.2237931034483	-3.35850338934076	0.000963255089608989	0.0140407234159471	-1.11890677464536
LOC641848	-1.53729292929295	11.7466666666667	-3.35829018565231	0.000963952618259073	0.0140460722736036	-1.11956656813349
GJB2	1.96517171717174	10.0857471264368	3.35581168356383	0.000972096118795972	0.0141259795101371	-1.12723400613578
HAS3	1.60995959595962	11.0122413793103	3.35022738396279	0.000990680272590197	0.0143176887014821	-1.14449130981748
CDC2	1.28258585858587	8.38735632183908	3.34942533604902	0.000993376519406633	0.0143322812596224	-1.14696783241716
TPST1	-1.00727272727274	9.03816091954023	-3.34687370470827	0.0010019999936596	0.0144030021356207	-1.15484317569941
SGCA	-1.02604040404042	7.54258620689655	-3.33593342579752	0.00103977202911882	0.0148006410443078	-1.18854959662182
SLC5A3	1.09248484848485	8.99597701149425	3.3302054175922	0.00106007442596657	0.015004184663331	-1.20615870320368
SEMA3F	1.27561616161619	11.1107471264368	3.32723621214113	0.00107074349996588	0.0151024413472008	-1.2152762237569
PLEKHA4	-1.34345454545456	8.71936781609195	-3.3255187060312	0.00107696056667663	0.0151573549115899	-1.22054690224944
ANKDD1A	-1.12230303030305	10.3924137931034	-3.3223853923942	0.00108838945454529	0.0152726776498115	-1.23015625605902
LAMA4	-1.20133333333334	8.82413793103448	-3.32039552034007	0.00109570622918087	0.0153348345447613	-1.23625473702745
RECQL4	1.1948888888889	8.77419540229885	3.31972279726436	0.00109819019687061	0.0153594804032364	-1.23831574676026
EPHA2	1.02539393939395	11.6123563218391	3.31679626890446	0.00110905738146719	0.0154707314965662	-1.24727743370374
SPOCK1	-1.38232323232325	9.03362068965517	-3.31623159855217	0.00111116570153634	0.0154950543676662	-1.24900578257483
WNT5A	-1.53793939393941	9.53494252873563	-3.30820360203039	0.00114154716899558	0.0158039930401787	-1.27355000302891
ANXA5	-1.15145454545455	11.0247701149425	-3.30808985190477	0.00114198316191348	0.0158039930401787	-1.27389739906659
TMEM14C	-1.05377777777778	11.3185057471264	-3.30451655570867	0.00115575855119368	0.0159442145585128	-1.28480500146203
TLE6	1.12997979797981	8.84264367816092	3.30421784984647	0.00115691707816687	0.0159550167644629	-1.28571634163996
GVIN1	-1.09753535353536	9.74367816091954	-3.29911832514068	0.00117686327621354	0.0161671259638905	-1.3012636266705
CENPE	1.02874747474749	8.28109195402299	3.29800543794393	0.00118125859858282	0.0161856426487533	-1.30465375926491
F12	1.12329292929294	9.17074712643678	3.29377107119315	0.0011981223568873	0.0163897194947177	-1.31754350543438
TGFB1I1	-1.14808080808082	9.02241379310345	-3.29368513987642	0.00119846689738969	0.0163897194947177	-1.31780493636641
FLJ39632	1.75995959595961	9.09614942528736	3.29063592857064	0.00121075259888912	0.016525239320271	-1.32707774254215
FCER1G	-1.09519191919193	8.84701149425287	-3.28122318349088	0.00124942204130418	0.0168479665296777	-1.35565470340096
RPL10A	-1.04898989898991	12.8863793103448	-3.27821436619571	0.0012620234716169	0.016977743558358	-1.36477423132374
PRNP	-1.21121212121216	12.2314367816092	-3.2770758095215	0.00126682272850934	0.0170097995331162	-1.36822320066594
TXNL1	-1.03763636363638	9.77936781609195	-3.2729171955964	0.00128449694117113	0.0171791863488705	-1.38081170337703
KHDRBS3	-1.28157575757578	9.36804597701149	-3.25948285648734	0.0013431743021234	0.0177792760427486	-1.42138240592554
CDC2L2	1.0088686868687	9.78557471264368	3.2593753562117	0.00134365373458135	0.0177800832084589	-1.42170645542298
FLNA	-1.30127272727274	9.71936781609195	-3.25507608015932	0.00136295879867038	0.0179907174139499	-1.43465849278096
KLHL5	-1.03731313131315	9.51189655172414	-3.25260155870024	0.00137418684537887	0.0180883516295378	-1.44210642012289
ADH1A	-2.04834343434345	9.23649425287356	-3.24998584460127	0.00138614905774267	0.0181815682407774	-1.44997388184243
CXCL9	-1.11755555555556	7.84580459770115	-3.24655604800718	0.00140198103061091	0.0183292843048178	-1.46028145043067
ANXA4	-1.02422222222224	9.09097701149425	-3.24613930991383	0.00140391611450785	0.0183432951123734	-1.4615332189795
KIAA1913	-1.03501010101012	7.88074712643678	-3.24590310345718	0.00140501401950191	0.0183519968301987	-1.46224265632022
CENPA	1.17228282828284	8.08609195402299	3.2402624004347	0.00143147082772869	0.0185946791409942	-1.47917075747374
HS.99472	-1.23973737373738	9.08327586206897	-3.23789308731756	0.00144272125121233	0.0186837019091777	-1.48627345891421
RRAS	-1.16371717171718	10.7042528735632	-3.23359891990006	0.0014633214045845	0.0188642374031539	-1.4991347703055
PFKFB4	1.20684848484851	10.701091954023	3.22270805484501	0.001516799910951	0.019365633478458	-1.53168596893804
NFIB	-1.18666666666669	11.1680459770115	-3.22216919853072	0.00151949248348933	0.0193768271472302	-1.53329401046283
TRIB3	1.00896969696972	9.73011494252874	3.21386465378636	0.00156155445844371	0.0197471574224027	-1.55804614224443
AP3S1	-1.12921212121214	9.24586206896552	-3.21359463284158	0.00156294007898699	0.01975879915387	-1.55885000512691
HS.34558	-1.01527272727273	9.06724137931034	-3.21188962004504	0.0015717158064294	0.0198225599926344	-1.5639245143265
LOC63928	-1.41791919191921	9.29431034482759	-3.20046374093914	0.00163171603457615	0.0204337206923491	-1.59786901977201
LOC648294	-1.15575757575759	12.7006896551724	-3.20036729632569	0.00163223142024895	0.0204341523413017	-1.59815508569963
CDC14B	1.06925252525254	12.4883908045977	3.19274326513578	0.00167345452856269	0.0208274993903423	-1.62074467834012
SLC45A3	1.23757575757577	9.71689655172414	3.1848308987504	0.00171725666486465	0.0211837161212003	-1.64413808584449
LOC732450	-1.04919191919194	8.56396551724138	-3.1837586152423	0.00172327389200046	0.0212298949466801	-1.64730439859749
PRSS23	-1.08779797979798	10.7773563218391	-3.18187904945394	0.00173386847349266	0.0213259969724742	-1.65285222833563
ATXN3	1.09856565656567	8.86063218390805	3.1811083512794	0.00173823012036203	0.0213645929459598	-1.65512622327456
TCN1	2.50987878787881	9.7933908045977	3.17351111884419	0.00178177337013024	0.021754304080606	-1.67751619043754
P2RX1	-1.4078181818182	7.90166666666667	-3.17032352842687	0.00180034234355622	0.0219125024857358	-1.68689625461259
RAB3IP	1.05557575757578	11.1709770114943	3.16941086194824	0.00180569192869054	0.0219524606724066	-1.68958040041801
CDH3	1.29987878787881	9.94931034482759	3.16907291489748	0.0018076765374186	0.0219640194666618	-1.69057412626725
LOC649150	-1.12315151515153	13.2816091954023	-3.16849740763345	0.00181106088302714	0.0219862791199495	-1.69226617612731
SMTN	-1.31822222222224	9.33218390804598	-3.16654418976989	0.00182259087815877	0.0220883874537838	-1.69800680035187
PIGR	-1.76618181818184	8.9351724137931	-3.16643893097557	0.00182321415682519	0.0220896405826925	-1.698316072975
CAV2	-1.0268282828283	8.60850574712644	-3.1618172083076	0.00185077676653983	0.02235346924681	-1.71188666906559
IGFBP7	-1.34357575757577	12.4825862068966	-3.15758833273933	0.00187633435039931	0.0226043228093186	-1.72428833235934
FTHL12	-1.16888888888891	13.0871264367816	-3.15481575720682	0.00189326771349214	0.0227374067683101	-1.73241122227633
FLJ25416	1.01668686868688	8.57298850574713	3.13655921591283	0.00200835159551138	0.0236712508441827	-1.78573941801166
FZD10	-1.23658585858588	9.26293103448276	-3.13548159895157	0.00201534294172936	0.0237339028808427	-1.78887857864402
HIST1H1C	1.39860606060607	11.0762643678161	3.13365662187769	0.00202723440002274	0.0238255826499074	-1.79419265233133
RHOB	-1.11761616161617	11.5424137931034	-3.12993000226022	0.00205171881862451	0.0239828150215558	-1.80503548232449
IGFBP2	-1.54014141414143	10.470632183908	-3.12788577774208	0.00206526560807678	0.0240881514376015	-1.81097839958814
ACACB	-1.26525252525253	10.1124137931034	-3.12608874016945	0.0020772426312169	0.0242012721141777	-1.81619984483939
PLA2G2F	1.31458585858587	9.26103448275862	3.12434953223066	0.00208889539218138	0.0242931572283756	-1.82125071565823
PLAT	-1.74030303030304	10.5063793103448	-3.11811151643985	0.00213118958716052	0.02466074225448	-1.83934606694197
PEG3	-1.57737373737376	9.05310344827586	-3.11798819959683	0.00213203361170801	0.0246637920396061	-1.8397034618256
FABP6	1.48391919191922	9.81494252873563	3.11640129288743	0.00214292259038829	0.0247406768711424	-1.8443014848993
CD14	-1.2179393939394	9.2383908045977	-3.10929422243641	0.00219232347788627	0.0251015425964397	-1.86486844052157
PODN	-1.20731313131314	9.23402298850575	-3.1052340610862	0.00222101590308312	0.0253344874421482	-1.87659923140487
TMED7	-1.1298383838384	9.53637931034483	-3.10512425567652	0.00222179667690274	0.0253365917341915	-1.87691629594827
GABRE	-1.1998787878788	9.62885057471264	-3.10057717806054	0.00225435242988955	0.0255747779248676	-1.89003725586757
LMCD1	-1.15010101010102	9.2116091954023	-3.09330422558853	0.00230734234112167	0.0260257435822299	-1.91098826497169
LOC388654	-1.02054545454546	13.158908045977	-3.08928229334189	0.00233713748484982	0.026233594183157	-1.92255527610801
PLEK	-1.05183838383839	8.59701149425287	-3.08620652337657	0.00236016266967115	0.0264204352084647	-1.93139206860097
C19ORF45	1.01103030303031	8.29873563218391	3.08475419680527	0.0023711074265995	0.0264980854039904	-1.93556191910283
RHPN2	1.06898989898991	10.8792528735632	3.08100588338335	0.0023995717229881	0.0266975130949894	-1.9463157919574
ELOVL5	-1.11355555555557	9.21959770114943	-3.07999444226758	0.00240730637211776	0.0267205976361765	-1.94921560404997
TNNT1	1.71808080808082	8.68810344827586	3.07948682998888	0.00241119683181063	0.0267468443596417	-1.95067061294007
DENND2A	-1.10088888888889	9.60494252873563	-3.07802934403053	0.00242239963022551	0.026846051196735	-1.95484712779658
CD248	-1.07139393939394	9.13735632183908	-3.0705213221792	0.00248087429340893	0.0273372273669465	-1.97633381025537
CMBL	-1.03860606060607	9.57511494252874	-3.0664805708545	0.00251288137790367	0.0275257359492465	-1.98787832518815
KLF2	-1.0208888888889	11.6574712643678	-3.06202056144621	0.00254865151317858	0.0277387814536265	-2.00060487588328
HS.572914	1.41509090909092	8.61189655172414	3.0527900665156	0.00262417846425526	0.0283070177573511	-2.02689123907041
NPAL1	1.27791919191921	10.4062643678161	3.04961783744651	0.00265060756517962	0.0284836407295099	-2.03590862041273
LGALS4	-1.51137373737375	9.10568965517241	-3.04281656604757	0.00270810071059122	0.0288605967376526	-2.055213609463
FSTL1	-1.0748484848485	11.9740804597701	-3.03278846677329	0.00279497013566622	0.0293984319885888	-2.08360726164406
ARID5B	-1.03159595959597	10.7228735632184	-3.02515512801729	0.00286280741496347	0.0299607603600488	-2.10516400977769
LOC440421	1.35921212121213	8.98890804597701	3.02285089409244	0.00288358105069992	0.030139028400047	-2.1116616475646
HBA1	-1.31797979797981	11.8557471264368	-3.02156682614181	0.00289521759669839	0.0302180780357933	-2.1152806227061
PTTG1	1.107898989899	9.25281609195402	3.02143091946517	0.00289645174387152	0.0302210154121798	-2.11566357686855
HS.287436	1.08432323232324	9.09045977011494	3.01021444781996	0.00299999225949446	0.0309768338045977	-2.1472157289529
DEPDC6	-1.06185858585859	8.86195402298851	-3.00971616249537	0.0030046700476953	0.0310175972610722	-2.14861496994346
SETBP1	-1.05052525252526	8.76936781609195	-3.0062646393243	0.00303725685136875	0.0312178245856812	-2.15830151957549
NEFH	-1.27103030303033	7.51137931034483	-3.00607708521293	0.00303903688231052	0.0312206666173535	-2.15882759592219
OLFML2A	-1.07078787878789	9.61793103448276	-3.00349425729006	0.00306364768735694	0.0313900145251498	-2.1660692499653
SMPDL3A	-1.10812121212123	9.58252873563218	-3.00083706113707	0.00308915833039264	0.0315828530939324	-2.1735135762779
STMN3	-1.0578181818182	10.2868965517241	-2.98045621896532	0.00329141775537236	0.0330542047803761	-2.23041489138591
ABHD9	1.06709090909093	8.80189655172414	2.97647253670101	0.00333234612633026	0.0333391539693366	-2.24149616371177
LTB4DH	-1.26204040404041	10.8121264367816	-2.97472150883302	0.00335048367467432	0.0334261684284836	-2.24636271521701
SDC1	1.0150101010101	12.4069540229885	2.97449025654654	0.00335288580556887	0.0334422811921646	-2.2470052312918
HS.57870	1.35133333333334	8.58477011494253	2.9740133817008	0.00335784433352854	0.0334581569619342	-2.24833004805631
LOC642817	-1.18113131313132	11.3988505747126	-2.96473797664269	0.00345563908821796	0.034162425513816	-2.27406019750327
LOC648509	1.04476767676769	9.82850574712644	2.95960221452304	0.00351090583985769	0.0345320345221188	-2.28827573974997
TFAP2A	1.23894949494951	10.3593103448276	2.9579282021006	0.00352909471921115	0.0346487483642866	-2.29290452360234
GPNMB	-1.69379797979799	10.7827011494253	-2.95773719919148	0.00353117553680516	0.0346531116495235	-2.2934325124735
OSBPL10	-1.09822222222223	9.33080459770115	-2.94900819666696	0.00362748088779867	0.0353431925986163	-2.31752925426427
HLA-F	-1.12133333333333	9.81	-2.94722083849032	0.00364749523197624	0.0354812436828458	-2.32245539868479
MSN	-1.08769696969698	10.9685632183908	-2.94613124836634	0.00365974580231803	0.0355434512321127	-2.32545709976046
SDCBP	-1.04913131313133	9.62735632183908	-2.94347640486571	0.00368975311373167	0.0357205763960945	-2.33276670790948
ANXA1	-1.60777777777779	11.4664942528736	-2.94032483095793	0.00372566771708965	0.0359372579566718	-2.34143624682298
EFHD1	-1.04769696969698	8.4098275862069	-2.9393351819649	0.00373701148139854	0.0359894872721269	-2.34415690286488
RARRES3	-1.50575757575759	10.8054597701149	-2.93820446091958	0.00375001102562598	0.0360737986141834	-2.34726436962617
LGALS1	-1.3468484848485	12.4894827586207	-2.93579409339975	0.00377786075148102	0.0362279373167825	-2.35388497863321
FSCN1	1.15119191919193	12.9294252873563	2.93138788796175	0.00382926124848096	0.036587656948045	-2.36597491380309
ZBTB16	-1.18949494949496	8.34425287356322	-2.92508982167866	0.00390384446477898	0.0370337913169143	-2.38322733181872
SFRP1	-1.34846464646466	7.90683908045977	-2.91169839286869	0.00406687132037101	0.0380941918541377	-2.4197992360233
FLJ00038	1.17822222222224	12.0150574712644	2.89210271711117	0.00431668022495766	0.0397776262640082	-2.4730411769369
TMEM123	-1.19345454545456	11.3416091954023	-2.88760863137411	0.00437591506115706	0.0401582356260397	-2.48520581852805
CHPT1	-1.10721212121213	9.69005747126437	-2.8866006640745	0.00438930231899901	0.0402289593473399	-2.48793184230917
PRDX3	-1.14802020202021	10.5924712643678	-2.88444924398816	0.00441800161243142	0.0403614036792541	-2.49374742206101
LYZ	-1.1838585858586	8.70293103448276	-2.88183907079191	0.00445305079299912	0.0406030318014019	-2.50079779713725
LOC642113	-1.72959595959598	8.63431034482759	-2.87936234785718	0.00448654281354977	0.0408383042304477	-2.50748235784103
ST6GALNAC2	-1.22498989898991	10.0394827586207	-2.873558503125	0.00456593021517026	0.041338523886314	-2.5231262509817
HIST1H2BH	1.00412121212122	8.06218390804598	2.86574020675428	0.00467490115169193	0.0420216945071695	-2.54415470359227
SERINC2	1.05454545454546	11.7166666666667	2.86430812696301	0.00469511687937957	0.042105427649818	-2.54800085852093
HLA-B	-1.18707070707072	12.7132183908046	-2.86339026944214	0.00470811561227819	0.0422041840433967	-2.55046504262901
LOC647100	-1.13583838383839	12.3973563218391	-2.85081709897511	0.00488951600011031	0.0433717352763158	-2.58414820572759
CALML3	1.68137373737375	9.24218390804598	2.85065241029323	0.00489193380715198	0.0433752313513782	-2.58458850876194
PRSS8	1.32442424242425	10.6459195402299	2.84701944437782	0.00494554787347481	0.043714651371738	-2.59429553839028
CX3CL1	-1.21321212121213	9.68620689655172	-2.83979658593543	0.00505373563449337	0.0443663692375254	-2.61356109165822
RASD1	-1.18816161616163	8.86885057471264	-2.8365793562407	0.00510261613108911	0.0446939104122812	-2.62212809730727
SCUBE2	-1.44264646464648	10.1308620689655	-2.83627400603739	0.00510727774811877	0.0447166182662469	-2.62294074083666
ALCAM	-1.015797979798	10.7022988505747	-2.82607146404594	0.00526528418334127	0.0456109938736331	-2.65004752003989
HOXB9	1.26533333333335	9.1832183908046	2.8245187512585	0.00528971773531715	0.0457387274264602	-2.6541650767428
LOC643357	-1.10931313131314	11.8136206896552	-2.81921598209056	0.00537394313694144	0.0461518453925521	-2.66821168140198
MYOM1	-1.33313131313132	8.82804597701149	-2.81687131225183	0.00541157215840325	0.0463311922455455	-2.67441486011301
GFPT2	-1.15636363636364	7.94344827586207	-2.8013863872757	0.00566617053548489	0.0476277477314239	-2.71526451794317
MGC33846	-1.07852525252527	9.20281609195402	-2.78631062206401	0.00592446402262629	0.0489843308661979	-2.75483758670527
FKSG30	-1.09674747474748	12.1244252873563	-2.77050064718092	0.00620679368670171	0.0505753331497381	-2.79612858118825
APEG1	-1.29309090909092	8.62379310344828	-2.76983212936954	0.00621899679110526	0.050592604567119	-2.79786982520806
PNPLA7	-1.10361616161618	9.58568965517241	-2.76483114206527	0.00631097800557776	0.0510573982210584	-2.8108833893902
PALM	-1.29006060606061	9.01333333333333	-2.76454551232298	0.00631626857938042	0.0510793813415983	-2.81162600624012
COL5A2	-1.06741414141414	10.1922413793103	-2.75452817623337	0.00650438048869124	0.0520374933090738	-2.83762600995819
MYEOV	1.3467878787879	8.41045977011494	2.75273511147704	0.00653858324949494	0.0522422719576984	-2.84227080705434
MPPED2	-1.01187878787879	9.40379310344828	-2.74823756772299	0.00662509305262851	0.0527425202844027	-2.85390918091498
MMP1	1.77575757575759	9.39724137931034	2.74149634866692	0.00675670467956719	0.0533728168497509	-2.87132095206372
UPK3A	-1.40422222222224	9.35729885057471	-2.73866268280056	0.00681273163338697	0.0536756846101636	-2.87862829539637
ABCC4	-1.11547474747476	9.70666666666667	-2.73113719669657	0.00696357467438107	0.0544902924336007	-2.89800113664296
FCRLB	1.36846464646466	9.82545977011494	2.70828372688555	0.00744038384870577	0.0569625062579294	-2.95653341023851
C8ORF4	-1.47509090909093	9.72120689655172	-2.7051084035192	0.00750892018035571	0.0572700323342162	-2.96463036800176
MT2A	-1.46450505050507	11.1223563218391	-2.70357778747542	0.00754216059633089	0.0574312551501971	-2.96853027071715
LOC644612	1.15529292929294	8.70109195402299	2.65066478852164	0.00877631247130648	0.0636345530827354	-3.10210206479005
HLA-H	-1.08933333333335	11.5536781609195	-2.64828549697652	0.00883585940079299	0.0638311400746753	-3.10805122805199
PTK6	1.04646464646467	9.92344827586207	2.64564057226358	0.00890248147423448	0.0640812148900278	-3.11465880646724
DEFB1	-1.38929292929295	9.24701149425287	-2.64315976206102	0.00896538068304062	0.064393950497648	-3.12085086769662
KIFC2	1.04234343434346	11.9662068965517	2.60710031434152	0.00992594183469242	0.069049323601192	-3.2102500967862
LOC647154	1.22321212121213	8.69994252873563	2.60698882795048	0.00992904982272253	0.0690596377422623	-3.21052473954288
HS.572978	1.14115151515153	9.62879310344828	2.60024833605841	0.0101185918823778	0.0697952871886741	-3.22710955982073
LOC402644	-1.31319191919193	10.7336206896552	-2.59389493011128	0.0103002176301285	0.0705783336726594	-3.24270567017306
TNRC9	1.05931313131314	8.77563218390805	2.58638593794563	0.010518648106584	0.0716245766103775	-3.2610930301507
HS.504674	1.28523232323233	9.95431034482759	2.58394341814259	0.0105905896627923	0.0719124423586986	-3.2670634416267
LOC643007	-1.13008080808083	11.8494827586207	-2.57856518689586	0.0107505573605346	0.0726669414059018	-3.28019142568259
RAB25	1.00616161616163	12.4118965517241	2.57196053462668	0.0109499654168094	0.0735295546758021	-3.29627844218942
LEPREL2	-1.0189494949495	10.7693103448276	-2.57120051859556	0.0109731232749027	0.0736336083307986	-3.29812717289356
CTGF	-1.46096969696972	10.3545977011494	-2.56264611046382	0.0112368217186294	0.0748240957255229	-3.31890081495681
DC2	-1.04795959595961	10.5106896551724	-2.54045133042696	0.0119476581874196	0.077992932306569	-3.3725000374277
EPHB6	1.24696969696971	10.9158045977011	2.53869745801414	0.0120055084851331	0.0781783993154491	-3.37671713389142
MMP12	1.11321212121214	8.32896551724138	2.52589070662375	0.0124355770557058	0.0801558964042687	-3.4074284779781
CLCA4	-1.77573737373739	10.4183333333333	-2.51178238335634	0.0129252394020908	0.0822884959836436	-3.44109428374852
ANGPTL4	1.16698989898991	10.0088505747126	2.49160229592235	0.0136555414089216	0.0853214222695253	-3.48894442086494
MMP10	1.31824242424244	8.29005747126437	2.48546117668929	0.013884966041888	0.0862806278990357	-3.50343479389301
CXCL10	-1.07652525252527	8.96804597701149	-2.47258324175426	0.0143772468176558	0.0879863484491133	-3.53371314795354
CA2	1.14270707070708	8.97471264367816	2.43926506169612	0.0157236666228916	0.0932447445647819	-3.61137063711552
MT1A	-1.1337777777778	11.0793103448276	-2.42147589141749	0.0164874120331362	0.0961303646140965	-3.65243120393642
IDH1	-1.02498989898991	9.94247126436782	-2.41345360028962	0.0168424596317198	0.0974450040511674	-3.6708563305584
HSPB8	-1.32791919191922	9.34632183908046	-2.39935903456981	0.017482671066198	0.0996162925576977	-3.70308962443276
BAIAP2L2	1.05555555555557	9.00540229885057	2.38924359797147	0.0179553129334795	0.101398358126468	-3.72611419715003
CLIC6	-1.72696969696972	10.9323563218391	-2.38833645431153	0.0179982456977185	0.101573311156337	-3.72817457850634
GJB6	1.00917171717172	9.00919540229885	2.38269283526181	0.0182673865756672	0.102500348785319	-3.74097640986693
EGR1	-1.2909292929293	10.9136206896552	-2.37657636806789	0.0185630847327343	0.10362998994623	-3.75481885262862
TMEM158	-1.16555555555557	10.2102873563218	-2.36929761964732	0.0189204716626153	0.104979216628953	-3.77124832712156
TNNT3	-1.17709090909092	8.70712643678161	-2.3591807074451	0.0194272881817089	0.106932050644069	-3.79400571118517
MGC102966	1.29173737373739	8.47270114942529	2.34698607950542	0.0200540625450495	0.109126257494382	-3.82131556600548
CEACAM6	1.71058585858587	9.1232183908046	2.33448912994718	0.0207147769716942	0.11147047537073	-3.84916485500981
DKK1	-1.22400000000001	8.82931034482759	-2.33426638081335	0.020726725354166	0.111506528272792	-3.84965998409797
CKB	-1.11545454545455	10.708908045977	-2.32612782380599	0.0211674579244982	0.113201341850808	-3.8677200668448
HS.191464	1.07210101010102	9.52109195402299	2.29399128095122	0.022989228002279	0.119487742852212	-3.93845493358542
C14ORF78	-1.41284848484851	9.32022988505747	-2.29143994856268	0.0231395777286208	0.119937028225348	-3.9440309937044
S100A3	1.14981818181819	9.58701149425287	2.27473133573894	0.0241456702401333	0.123376948452822	-3.98040425141798
FOXJ1	1.13947474747476	8.80942528735632	2.27322809175133	0.0242380349792035	0.123664037736114	-3.98366441216891
MYT1	1.07004040404042	8.53247126436782	2.26598774017616	0.0246872486084629	0.12499695100325	-3.99933851955129
MXRA5	-1.04096969696971	11.5828735632184	-2.26046231776423	0.0250349403280109	0.126079722002748	-4.01126843943275
S100A2	1.26159595959597	9.14856321839081	2.24119398896614	0.0262810898334962	0.1301951156611	-4.05265598912106
NUPR1	-1.11420202020203	9.91120689655172	-2.22166432360807	0.0275989732440316	0.134343037362688	-4.0942640660044
NDUFA4L2	1.07387878787881	9.66166666666667	2.21530295584734	0.0280404839456284	0.135558459675922	-4.107742831333
LOC387934	-1.12707070707072	10.7934482758621	-2.18053042203351	0.0305639686392606	0.143646409239436	-4.18077538692579
S100A9	1.27234343434344	9.36431034482759	2.18007377949233	0.0305983759083391	0.143739634311258	-4.18172720706886
IL1A	1.07202020202021	9.03879310344828	2.17920634155824	0.0306638283539392	0.143888206412386	-4.1835347650467
DUSP1	-1.27250505050507	11.1777586206897	-2.17708703752442	0.0308242505385388	0.144433436852946	-4.18794808743486
UBD	-1.05149494949496	8.83844827586207	-2.13587966345591	0.034091047276979	0.153494606209477	-4.27295210051945
PROM1	-1.03068686868688	9.02373563218391	-2.13473181919783	0.0341861644202455	0.153727391916206	-4.27529789074792
TSPAN1	-1.02953535353535	10.1314942528736	-2.05892779471967	0.0409951007702146	0.172169352381559	-4.42756447824244
SCNN1B	1.02779797979799	10.4790804597701	2.04271074696979	0.0425935584959775	0.176187723957757	-4.45945991308581
RPL27A	-1.0149090909091	12.4975862068966	-2.02999473778741	0.0438838391076015	0.179922102627937	-4.48430160065509
CCR7	1.08260606060607	8.79994252873563	2.01959110735386	0.0449641039300439	0.182807843841505	-4.50451597201987
CLIC3	1.05757575757577	9.59620689655172	2.01742393994798	0.0451919569271661	0.183278252346596	-4.50871434660192
HS.554203	-1.16777777777779	10.7070689655172	-1.98275114039847	0.0489730162624803	0.192494307214874	-4.57530001666463
