# Supplementary material for: Identification of a novel metabolism-related gene signature associated with the survival of bladder cancer
Source: BMC Cancer. 2021 Nov 24;21:1267. doi: 10.1186/s12885-021-09006-w (PMC8611960; doi:10.1186/s12885-021-09006-w)
Supplement: Supplementary file 5 — Additional file 5: Table S4. The DEGs between normal and cancer samples in TCGA database. [file 12885_2021_9006_MOESM5_ESM.csv]

	logFC	AveExpr	t	P.Value	adj.P.Val	B
FAM180B	-1.53108670671108	-0.808070577411693	-19.3691159656556	1.27707133093045e-60	3.74118046396074e-56	126.905163426878
SORCS1	-2.17886911384451	-0.651642030691464	-18.5426512467289	6.77490799312979e-57	9.92354648293685e-53	118.448352623035
CMTM5	-1.88179880456535	-0.614083567049043	-18.412356416057	2.61021450136263e-56	2.54887446058061e-52	117.118151176789
PGM5P4-AS1	-1.39002275130109	-0.790968792148011	-17.5676226709693	1.58999679427848e-52	1.1644739022097e-48	108.522394574311
HLF	-3.44622774775973	-0.109188647562251	-17.3356453056371	1.72204025953224e-51	9.21438421570081e-48	106.172205271962
MYOC	-3.98844599751071	-0.357068092809151	-17.3267156555836	1.8872266698824e-51	9.21438421570081e-48	106.081841270827
PLP1	-4.01006279751061	-0.030856589978291	-16.4917147195456	9.51330597467241e-48	3.09658109475587e-44	97.6707453228938
ELANE	-1.41211904702914	-0.727742315367274	-16.4704416513888	1.18077141167424e-47	3.45906985049969e-44	97.4575646305169
PGM5P4	-3.10434721704534	-0.430106281137392	-16.3179204019089	5.54794961323165e-47	1.47751985381474e-43	95.9309190113453
PI16	-7.07070001000658	0.775085812242978	-16.2125920795572	1.61191153972575e-46	3.93507904635549e-43	94.8785371489903
LRRC3B	-1.12065971303047	-0.882133444581593	-16.1519588066626	2.97626200457988e-46	6.7068919557052e-43	94.2734468612273
TMEM132C	-2.48519889359536	-0.542747829919522	-16.0621588559357	7.37350215227379e-46	1.54290532536329e-42	93.3782837730919
C16orf89	-4.7279257558009	0.474434489151341	-15.9021248422544	3.70244164481241e-45	7.23086853231863e-42	91.7860379714603
TNXB	-2.75432869860989	-0.315310164267766	-15.7115043285319	2.51712582590623e-44	4.60870006687019e-41	89.8947737475468
CLEC3B	-4.60181967354013	1.84353619007836	-15.5789927118081	9.5060697554443e-44	1.63811949109259e-40	88.5835943900998
TARID	-1.99021820220516	-0.496055588433197	-15.3898281137024	6.30226309355169e-43	1.02569331847554e-39	86.717127937
SCARA5	-5.43958956407053	0.746371532820544	-15.2570566612172	2.36804899576166e-42	3.65115764899147e-39	85.4109496800528
LMOD3	-1.4237023438916	-0.591926675121854	-15.1138080097808	9.84047628475707e-42	1.44138376380979e-38	84.0054178692456
ADAMTS9-AS1	-3.75119656617659	-0.0853374809643816	-15.0198757735379	2.49871818559079e-41	3.48571186889916e-38	83.0859320554
VIPR2	-1.78297506435148	-0.558533258239448	-14.966250626278	4.25023321788599e-41	5.47691301999542e-38	82.5617914781905
RXRG	-1.97457984128046	-0.608065403338682	-14.9650743689722	4.30001704932223e-41	5.47691301999542e-38	82.5503010396282
GLP2R	-2.97977351763518	-0.395937404980831	-14.8261850245118	1.69732385690356e-40	2.07179593283291e-37	81.1955283992125
SCN7A	-2.85063094195323	-0.409634278707672	-14.6754005830637	7.50112151987377e-40	8.78981419698809e-37	79.7292956473666
VIT	-3.33942314822638	-0.352782001893601	-14.4086759366308	1.02656727633926e-38	1.15666493693687e-35	77.1478249970528
ADAMTS9-AS2	-2.6199563453997	-0.233371320264878	-14.3904048831811	1.22734232528616e-38	1.33166642293549e-35	76.9715785541982
UBE2C	3.90697532648088	7.11935302816206	14.313748158919	2.59464714564294e-38	2.71464957612893e-35	76.2329764229832
ATP1A2	-4.73541221682427	0.319860934587154	-14.253698246345	4.65948088561142e-38	4.70687905324091e-35	75.6553482328871
DMGDH	-1.0537077739297	-0.59627476163432	-14.2420940286997	5.21708816403642e-38	5.09448659218156e-35	75.543824435079
FGF10	-2.15907446076384	-0.55442979387991	-14.2201456165443	6.46011979508401e-38	6.10481320635439e-35	75.3329745005365
SGCG	-2.63461780048575	-0.408584518682803	-14.1513449810492	1.26138190078811e-37	1.15475571198711e-34	74.6727854478037
RGS22	-1.32300476857231	-0.657097594915374	-14.1380455976283	1.43536974351932e-37	1.27421686776965e-34	74.5453013223607
LINC01797	-1.1193276296506	-0.813224887524809	-14.1219076882794	1.67893110077464e-37	1.44659666462332e-34	74.3906659671965
NTRK3	-1.33570576358546	-0.756964131263606	-14.105334228246	1.97201430450558e-37	1.65057597287117e-34	74.2319236127796
PGR	-1.59822733047113	-0.529120714629376	-14.0543522088115	3.23351889006945e-37	2.63127599679401e-34	73.7440374517245
F10	-3.79660763526351	1.19239993204608	-14.0500511182097	3.37117403666291e-37	2.66914982173081e-34	73.702906502102
LRRC2	-2.28900913538402	-0.373842415416425	-13.8862229873704	1.64404499634463e-36	1.26742889915568e-33	72.1397032978006
LINC01081	-1.68506512433106	-0.627636746017254	-13.770456651526	5.01597742186733e-36	3.67357646434009e-33	71.0392539890998
ADAMTSL3	-2.86853095307285	-0.114948794567447	-13.7091070811225	9.04603935789071e-36	6.46350543876606e-33	70.4575091453599
C1QTNF7	-3.26016352669263	0.428745638248249	-13.6424996326963	1.71400844033256e-35	1.19552088713196e-32	69.8270478923963
PYGM	-3.7098008988008	0.626282115509478	-13.6349354757432	1.84289206861827e-35	1.25552379419005e-32	69.7555265007382
AFF3	-2.44022020559438	-0.379284367188381	-13.6102002483629	2.3356978358671e-35	1.52053929114948e-32	69.521756150069
SLC2A4	-3.53559786698642	0.127227893842795	-13.5724797315727	3.35136304898672e-35	2.09622194078336e-32	69.1655851029232
PMP2	-1.95065493064208	-0.639088410474749	-13.5721138503505	3.36311422484444e-35	2.09622194078336e-32	69.1621322305558
MICU3	-1.25794377846811	-0.608436506972005	-13.5491336429338	4.18973126179286e-35	2.55704536071296e-32	68.9453387563751
KCNB1	-1.98664666258039	-0.610116804727028	-13.4499469427624	1.07996197565251e-34	6.45662981157965e-32	68.011303607559
RYR3	-1.38776800521712	-0.419783813952657	-13.4015734707631	1.71208418473042e-34	1.00311012383355e-31	67.5567771897114
CDK1	3.06570762279674	5.31075793874618	13.3871851801481	1.96332545950268e-34	1.12775724188492e-31	67.4217103986629
RBFOX3	-3.72304536296625	-0.128796481081378	-13.3218661042203	3.65285956151194e-34	2.05789463181716e-31	66.8092887710873
FAM107A	-4.32213693689561	1.40414637677689	-13.2605437344977	6.53561050270269e-34	3.61246622031463e-31	66.235463186644
PGM5-AS1	-5.73663362559731	0.454792127562791	-13.2481187395125	7.35224482136936e-34	3.98859281559288e-31	66.1193297694364
NRXN1	-1.78279524723184	-0.724464726346814	-13.2308604957624	8.65788420732416e-34	4.61150396097384e-31	65.958096383858
FXYD1	-2.81250799006642	0.31031039613114	-13.1797456019249	1.40426330989218e-33	7.34605243987348e-31	65.4810766726988
MEF2C-AS1	-1.19316924544834	-0.675978791440275	-13.1519499686733	1.82609003155143e-33	9.38514166215776e-31	65.2220052319392
TEDC2	2.85138584049588	3.88479242120732	13.1471305469978	1.91113314736684e-33	9.65286992277787e-31	65.17710890178
MIR1-1HG-AS1	-2.61271057273779	-0.38033159995596	-13.0941388876712	3.1510630370284e-33	1.56458290965673e-30	64.6839141295087
SRL	-1.65347780810996	-0.417277091421463	-13.0873887836082	3.35809812993545e-33	1.63959141194098e-30	64.6211515502251
MYOCD	-3.91125089921217	0.425578470661729	-13.0503353019869	4.76091869747931e-33	2.28641169250257e-30	64.2768739652799
TROAP	3.28105743045315	4.43875939096309	13.0349915636945	5.50064435571409e-33	2.59905445807491e-30	64.1344320874354
TCF21	-3.73332192860817	1.22261878736349	-12.9460872990164	1.26829776833414e-32	5.8054348630232e-30	63.3105237557971
KLHL41	-2.7146088563288	-0.021763443958924	-12.9307917985022	1.4639730660306e-32	6.53295660339151e-30	63.1690215740172
PCSK2	-2.46377077445405	-0.570597111798363	-12.9302204168322	1.47183866128636e-32	6.53295660339151e-30	63.1637370044487
TK1	3.14663907467025	6.98314358769616	12.9144129424565	1.70695952232375e-32	7.46348943380215e-30	63.017577973169
TMEM252	-3.15935026010546	-0.295311594241544	-12.8555885029547	2.96099972160558e-32	1.27562480653581e-29	62.4743645415393
CPEB1	-1.98758651968371	-0.374447719786351	-12.8159345775387	4.28969794279349e-32	1.82125653962515e-29	62.1087981565959
C1QTNF9	-1.33735109643618	-0.710445924424928	-12.7700202383155	6.5850517972585e-32	2.75584417715268e-29	61.6861440746115
ASPA	-2.75033448457661	0.0236799950100509	-12.7612220616671	7.1481335735382e-32	2.94936018361692e-29	61.6052316633363
LINC01082	-4.41196539444549	1.26612137598978	-12.7181724803774	1.06755736628491e-31	4.34362403407172e-29	61.2096864923046
FAIM2	-3.10672229765036	0.0632112817179644	-12.7051938744213	1.20464068606251e-31	4.83423957509607e-29	61.0905551854794
CD300LG	-1.69023346860054	-0.635961494466582	-12.6172264940081	2.72795736225145e-31	1.07993933685346e-28	60.2845494694122
NEGR1	-3.11188287791195	0.201492088021077	-12.5665531147919	4.36334853889723e-31	1.70432393929326e-28	59.8214109852167
GDF10	-1.79238189802431	-0.545273307886342	-12.5472574335275	5.21669945346582e-31	2.01083171696423e-28	59.6452794948913
LINC01778	-1.78662855904997	-0.495681440214015	-12.5381075801168	5.67757366393041e-31	2.16005870759534e-28	59.5618029471759
ADH1B	-5.86364112885019	1.0401122194637	-12.5107875762654	7.30921066471751e-31	2.73480482181876e-28	59.3127225823355
BHMT2	-3.33881498923593	0.481935793951233	-12.5098185068436	7.37496435991406e-31	2.73480482181876e-28	59.3038920519639
MYOM1	-3.17620795071689	0.677333084441041	-12.4639009758958	1.12692799387307e-30	4.12666944756395e-28	58.8858379153933
LINC00891	-1.50505373199015	-0.591272059931426	-12.4038806156055	1.95937564573989e-30	6.9999889685305e-28	58.3404668946607
AURKB	3.2016234731113	5.418408526867	12.4001819639381	2.02723195799069e-30	7.15515183245026e-28	58.3068996969292
MYOM2	-1.63146888785976	-0.261347985822804	-12.3687644210743	2.7065490409042e-30	9.32804166509277e-28	58.0219590505499
LINC00908	-1.52055546314454	-0.479227712947165	-12.303304992931	4.93683604367116e-30	1.68168153371333e-27	57.4293748540185
TPPP	-3.21605771497947	0.788541943248546	-12.2302816636358	9.63556301789899e-30	3.20765702965171e-27	56.7700862628406
NKAPL	-1.62639155958355	-0.334952547657381	-12.2082878493004	1.17812379645418e-29	3.87788051877811e-27	56.5718849452128
CHRM2	-3.55564448473449	-0.0652791019278761	-12.1829640086265	1.48467831768748e-29	4.83262792407276e-27	56.3438875853172
PRIMA1	-2.08267483502624	-0.342153128269713	-12.1677771085665	1.70537650049709e-29	5.49000050352332e-27	56.2072656447937
CDT1	2.88168470850817	4.94624691629046	12.1470862410588	2.05950852120537e-29	6.491776873653e-27	56.0212627688564
CFD	-4.48011511092376	3.94080819748659	-12.1470131276513	2.06088154719143e-29	6.491776873653e-27	56.0206057801644
ASF1B	2.77498215024859	4.72682070275533	12.1323067942638	2.35643108084705e-29	7.34379239504407e-27	55.8884954480364
TPSG1	-1.43400883423983	-0.53136055984535	-12.1241340889449	2.5385423299651e-29	7.82806290066608e-27	55.8151118554689
CDC20	3.40876108396864	6.71650021194812	12.1138815155789	2.78693520064995e-29	8.50450694823337e-27	55.7230869920759
HJURP	2.84940736301738	4.15152900225218	12.0863956944782	3.5787771651001e-29	1.08082759847018e-26	55.4765679119494
KIF18B	3.07170836487069	3.59571066272297	12.0347561682087	5.7208663391632e-29	1.68681745097946e-26	55.0141583570588
OGN	-4.73631303952785	0.573834594857514	-12.0340424518237	5.75803874715636e-29	1.68681745097946e-26	55.007774162098
BIRC5	3.17557197901861	5.75108610537472	12.0321355089856	5.85854157899453e-29	1.69926708471925e-26	54.9907174690632
KIF2C	2.87392869344478	4.95959963700886	11.9199174391868	1.61807503073563e-28	4.60208815780586e-26	53.9893424740117
XPNPEP2	-3.38517725410366	0.0466612857245084	-11.9181719616052	1.6437863891688e-28	4.61977881956901e-26	53.9738036798159
RERGL	-3.15779018504813	0.213990711582491	-11.917363363445	1.65583470235449e-28	4.61977881956901e-26	53.9666056688086
HAND2-AS1	-2.71864714246636	-0.215982187478025	-11.9099093613146	1.77112475933069e-28	4.89482073816911e-26	53.9002628529493
HMGCLL1	-1.07236964976499	-0.748342666970193	-11.9082812876143	1.79735031766315e-28	4.92087640709739e-26	53.8857752830746
LRRTM1	-1.20251824526531	-0.76395579385469	-11.883546748167	2.24678986487569e-28	6.0944175084753e-26	53.665794818968
KIF20A	3.08876294208712	4.84434750481367	11.8541610227921	2.92812633017681e-28	7.8696753066541e-26	53.4047472981775
GFRA1	-2.83711495194994	0.00469820710994117	-11.8447042967966	3.18843212185518e-28	8.49137445543158e-26	53.3208079584319
DLG2	-1.03488208551952	-0.602205912334463	-11.8278605370186	3.71039877335375e-28	9.79244433021604e-26	53.1713840217817
ADGRD1	-3.43356997385844	0.27086349011898	-11.7892239963978	5.25142592150009e-28	1.37357609259237e-25	52.8290396661264
SKA3	2.63641277746551	3.63752610903336	11.7876537089676	5.3260254272756e-28	1.3807603087791e-25	52.8151379495731
CDCA8	2.90923449143472	4.96745054711254	11.7770251282457	5.8594471543018e-28	1.50572372267782e-25	52.7210681568147
ABCA8	-2.88726334469303	0.160987771140141	-11.7426905906985	7.97332779848133e-28	2.03111859005661e-25	52.4174811068119
ITGA8	-3.38415808079035	1.53529596188093	-11.7340889448859	8.61241276269871e-28	2.17500544726947e-25	52.3414960479532
NME1	1.65067466423561	7.6364085394726	11.7234957771448	9.469910235668e-28	2.37111983208457e-25	52.2479575035274
RBM24	-3.01911644969056	0.196522749144321	-11.7048529548124	1.11903801324216e-27	2.77815411846857e-25	52.0834450975201
KCNA5	-1.96213543422468	-0.27050279404729	-11.6740645149524	1.47383414494497e-27	3.62823288034982e-25	51.8120493225291
ZWINT	2.74602537686254	5.75256207832976	11.6289130383359	2.20576651380546e-27	5.38482750182759e-25	51.4147131619608
MKX-AS1	-1.45841107307693	-0.748025017737763	-11.6203255215935	2.3813620969064e-27	5.76545476271678e-25	51.3392327033066
NPAS4	-1.3749934453016	-0.774542624071253	-11.6130872224787	2.54012491695728e-27	6.09942290510357e-25	51.275633755432
TPX2	3.32905509722842	6.0981698110691	11.6109142521892	2.5898103434953e-27	6.16817024493454e-25	51.2565450806704
PGM5P3-AS1	-1.02691982263258	-0.78510091978464	-11.6025806664823	2.78949044725529e-27	6.59017118164063e-25	51.1833550850928
ADRB3	-2.59377284893938	-0.26441003627529	-11.5980547375489	2.9042800675865e-27	6.80647076639572e-25	51.1436174193502
PKMYT1	2.91718065302907	4.48038754248698	11.5774723321798	3.48851390302762e-27	8.11079482453921e-25	50.9630057689947
NPY6R	-2.45877934046616	-0.446601588011599	-11.5699401698408	3.73037784186822e-27	8.60483613208893e-25	50.8969524972066
PID1	-2.72193380329906	0.511511091499769	-11.5178677058632	5.92584671904006e-27	1.33536676641753e-24	50.4409190258967
NR4A3	-4.01770439065494	1.60033780834671	-11.5026598660914	6.78209560386262e-27	1.49384579485079e-24	50.3079376128796
ZBTB16	-1.93434700708782	-0.425203238677229	-11.4972119602625	7.11789034078998e-27	1.55610893681674e-24	50.2603221747362
ADGRB3	-1.99310952794256	-0.428676113048284	-11.4910717107981	7.51622348062166e-27	1.6310204952949e-24	50.2066698100119
PCLAF	2.66015230237774	4.94399092330348	11.4879257556493	7.72882367718996e-27	1.66482271781823e-24	50.1791868911882
CDCA3	2.57102251332883	3.72302804167129	11.4803314519943	8.26701467376863e-27	1.76775324721206e-24	50.1128597691432
UHRF1	2.71668667192181	3.67847383470874	11.4645042152483	9.51142559920823e-27	2.01911023861453e-24	49.9747023405856
PDZRN4	-3.34246329485511	-0.00830582310519119	-11.4546327593188	1.03801820884723e-26	2.17205310201282e-24	49.8885845376133
CCL14	-3.14599924466994	0.332823551378826	-11.4464646819953	1.11583857227068e-26	2.31833269323898e-24	49.8173565854662
PLCD4	-1.98854144916555	1.24932419094171	-11.4425694869102	1.15496704457666e-26	2.36800355605497e-24	49.7833988645503
IGSF10	-2.45240150697569	-0.307647120407224	-11.4424770202978	1.15591230078806e-26	2.36800355605497e-24	49.7825928291083
IQGAP3	3.01812196181203	3.89549565458826	11.4135871122391	1.49230633827331e-26	3.03591070692477e-24	49.5309276876145
COL19A1	-1.4580965254493	-0.735969906844368	-11.4078879792836	1.56936715504194e-26	3.17066281427266e-24	49.4813214875017
METTL24	-1.73393629546345	-0.415349910470225	-11.4017251100967	1.65715827110799e-26	3.32509942137729e-24	49.4276937026552
RECQL4	2.50536585564823	4.76030961669152	11.3854096031621	1.91387899957305e-26	3.78831657381706e-24	49.2857947630329
FRMD6-AS2	-1.80715259482314	-0.558602500927671	-11.3741550945993	2.11365810557207e-26	4.15567880555261e-24	49.1879754977527
MASP1	-2.01522317092571	-0.330879371752716	-11.3728152672165	2.1387825585022e-26	4.1770423367548e-24	49.1763337491284
LCN6	-2.60066166815834	-0.126998311435681	-11.3676482950244	2.23848680558638e-26	4.3428126469969e-24	49.1314448422398
NR4A1	-4.23637537745952	4.19592453339516	-11.3527040170231	2.5536414817191e-26	4.92163994782639e-24	49.0016754941032
FILIP1	-3.00494259583955	0.603200334643849	-11.3415970696864	2.81611715162863e-26	5.39203607561835e-24	48.9052870808913
MYBL2	3.69950616428769	6.13837827326466	11.2927827966616	4.32648074048906e-26	8.17704859952433e-24	48.4822683549198
ANGPTL7	-2.34225777397381	-0.440103559731087	-11.2766742826364	4.98402730801472e-26	9.35942820437765e-24	48.3428898877864
ORC6	2.64625659564972	4.36561900641587	11.2460475396404	6.52044416588569e-26	1.20896463189634e-23	48.078189984301
CSRNP1	-2.64864451630073	4.77245269335368	-11.2452847099311	6.56419735107734e-26	1.20942239874095e-23	48.0716020054816
POLR2H	1.20391085027665	6.67158557080954	11.2340906237672	7.24086888659087e-26	1.32575783770425e-23	47.9749551312581
MORN5	-2.41994622575917	-0.391731500359878	-11.223076266935	7.9743179511262e-26	1.45097915762883e-23	47.879911074255
CDC45	2.74390726739821	4.36098385354912	11.2209754379548	8.12238222945818e-26	1.46879745316035e-23	47.8617885583746
MYOT	-1.8155368059869	-0.0966805826388767	-11.2149784725529	8.56025491083127e-26	1.53848262339142e-23	47.8100667146225
VEGFD	-2.87736912373588	0.451768075618786	-11.2013884570157	9.64135806584693e-26	1.71814893090793e-23	47.6929130987334
LRFN5	-2.30689604024714	-0.250189385605665	-11.2009639097421	9.67723412185725e-26	1.71814893090793e-23	47.6892545092345
CADM3	-3.77479703690812	0.244130414591675	-11.1924142755019	1.04286475060262e-25	1.83224427081643e-23	47.615593073616
SCN2B	-1.31213432153254	-0.652274654426847	-11.1922356590913	1.04449494188887e-25	1.83224427081643e-23	47.6140544883985
CAVIN2	-4.09665115270117	2.75340753091485	-11.1803226394311	1.15914228899724e-25	2.02125436643894e-23	47.5114671368587
NEK2	2.86906607298366	3.87491643505806	11.1608281273886	1.37434652395158e-25	2.38233617864862e-23	47.3437217792265
C5orf66-AS1	-3.2990160294985	0.587182696458003	-11.1352777687993	1.7176147089812e-25	2.95985428821201e-23	47.1241105669652
OSTN	-1.48037907335566	-0.7903498974372	-11.129858937422	1.80072094992451e-25	3.0849193115812e-23	47.0775700150166
PDE1C	-1.95623619659416	-0.271024538633947	-11.1197927521318	1.96585705861104e-25	3.34824317046573e-23	46.9911479672472
AURKA	2.60252242108516	4.68437794022386	11.1112278659801	2.11816428592213e-25	3.58679900324212e-23	46.917649064603
LGI1	-1.18848547832071	-0.769023506310771	-11.1027200180281	2.2810676859917e-25	3.84045275063947e-23	46.8446705483434
ODF3L1	-1.8343674613651	-0.0800699500796196	-11.08405164138	2.683485834985e-25	4.49215528776489e-23	46.6846453582323
SRF	-1.50560849298866	5.50387314817981	-11.0732258684188	2.94841203572386e-25	4.87987178454975e-23	46.5919151325283
EGR3	-3.73978614029931	1.81386580419231	-11.067149316644	3.10834899610114e-25	5.11567886745971e-23	46.5398872529163
CCNB2	2.7356807693427	6.00160820729903	11.0636135762673	3.20535083412083e-25	5.24585210533909e-23	46.5096212684657
RAD51	2.23396048279223	3.70067607640874	11.062273925452	3.24288489132906e-25	5.27779516063804e-23	46.4981552400565
SYNPO2	-4.75137590633516	2.03319874419562	-11.0453997604393	3.75480732655881e-25	6.07718677522323e-23	46.3537957699541
PGM5	-5.09932656000205	1.68747059925178	-11.0398430016383	3.94038279661914e-25	6.34250077071196e-23	46.3062841587574
CENPA	3.02843669200477	4.13495189965879	11.0380373909991	4.00262504698488e-25	6.40748091537826e-23	46.2908486180866
ADRA1D	-1.89102657008238	-0.34232151181891	-11.0279026164007	4.37056983233488e-25	6.95846974120926e-23	46.2042359976669
CAMK2A	-1.93095527487447	-0.330660159515413	-11.0051356500529	5.32434480951439e-25	8.43117195647156e-23	46.0098292299162
SLC52A2	1.57399195793175	5.9263893051208	10.9851199562791	6.33219807399219e-25	9.97321196653769e-23	45.8391007797965
TTK	2.7416403593533	3.71674639398971	10.9605915097208	7.82915647342361e-25	1.22649806892484e-22	45.6301169375634
CDC25C	2.40604198597107	2.91074769858574	10.955850725159	8.15669903894413e-25	1.27101328907377e-22	45.5897553631231
PRRG3	-1.56026104624116	-0.460403417540339	-10.9534093023721	8.33065612346439e-25	1.29125169913698e-22	45.5689736660497
ARHGAP20	-2.10296879528294	0.0108791424327725	-10.9442841278509	9.01413242872349e-25	1.38983689210239e-22	45.4913220599527
UBE2T	2.23213116803927	5.92141315513847	10.9367724173076	9.61837960447796e-25	1.47523785608996e-22	45.4274276785504
KLF2	-3.06533319660018	3.61768825312131	-10.925636822702	1.05889824924153e-24	1.61564709435055e-22	45.332754054104
GNG7	-2.82548413105917	1.20963156143927	-10.9073832909076	1.23949318425608e-24	1.88139651983326e-22	45.1776820158635
ITIH5	-3.69636729015256	2.43516392740197	-10.9057204701676	1.25739301296976e-24	1.89872826365717e-22	45.1635628652431
ASB5	-3.31046233222489	-0.169805374883272	-10.9038776949596	1.27753033159444e-24	1.91924364431072e-22	45.1479171250803
IGSF9B	-1.11761079165781	-0.664127186016972	-10.9021082616106	1.29716782082128e-24	1.9388026179061e-22	45.1328954846324
MOGS	1.31719285939278	6.652806913765	10.9010490122227	1.30906684777174e-24	1.94665549773975e-22	45.1239036238579
AOX1	-3.41487644841385	0.570453322249254	-10.8758088328399	1.62702381334767e-24	2.40725568747576e-22	44.9097883834534
RANBP3L	-2.33165755086199	-0.298014108477686	-10.8619823435439	1.83261860614379e-24	2.6978171892956e-22	44.7926158563744
SPAG5	2.49818403167149	5.02951015734127	10.8476446653918	2.0731101074414e-24	3.03658802987479e-22	44.6712005484254
LDB3	-2.21154609190525	0.173266858359037	-10.8452408374009	2.11639467942024e-24	3.08456627530428e-22	44.650853199649
PPP1R12B	-3.14929504492854	2.16498224581804	-10.8424636328615	2.1675220081143e-24	3.14344342711428e-22	44.6273485718201
MRGPRF-AS1	-1.20869645213037	-0.5848185782732	-10.8392811708608	2.22762106422391e-24	3.21468763923347e-22	44.6004182889095
HMGB3	2.12012940844112	5.90686907725422	10.8307260995936	2.39751600440329e-24	3.44290349749973e-22	44.5280467821532
HSPB6	-5.8872511200041	3.32382277152375	-10.8287647824916	2.43824585113453e-24	3.48431279068225e-22	44.5114596278308
CCNB1	2.55903146591778	6.24298264975477	10.8188889071346	2.654022708638e-24	3.75601909418117e-22	44.4279638491448
TOP2A	3.14923573574389	6.03151001624234	10.8113572293244	2.83124643624918e-24	3.98316927902193e-22	44.3643163075627
CSRP1	-2.58475916805661	8.15366128001929	-10.8109268395545	2.84172172492092e-24	3.98316927902193e-22	44.3606799992521
SYNM	-5.05103046896272	2.78408008492406	-10.8000298242296	3.12016881579279e-24	4.35263549803094e-22	44.2686400223588
PDE2A	-2.68450119018249	1.91004739973643	-10.7930753291998	3.31188255438529e-24	4.5981800678065e-22	44.2099276424327
MEN1	1.30696462845511	5.46186704480118	10.787899047369	3.46213565119697e-24	4.78411622178374e-22	44.1662416128097
NUF2	2.99943493154438	4.50655601650436	10.7776898466769	3.77862285936281e-24	5.19693693263068e-22	44.0801146143469
SOX17	-2.56633200388554	1.54217568053896	-10.7714716677832	3.98531039839924e-24	5.45559196827597e-22	44.0276795969117
GREM2	-2.88434392181	0.146695672392301	-10.7452762005296	4.98671300755179e-24	6.76322951649212e-22	43.8069758686188
SPC24	2.37549939008911	4.09614481338409	10.7214768560441	6.11147742927208e-24	8.25049452951731e-22	43.6067277934616
JPT1	1.92105401145074	7.63113217040457	10.718345536365	6.27711339063353e-24	8.43523104489034e-22	43.5803998401587
PSMG3	1.52762392555021	6.60825540726929	10.7164578109183	6.37911514839028e-24	8.53315882520974e-22	43.5645300948766
RNF112	-1.56134130381706	-0.175659740859634	-10.701710893549	7.23476102088994e-24	9.63374200486231e-22	43.4406110600796
RCAN2	-3.15429256862674	2.54941292501565	-10.7001144862979	7.33397105702103e-24	9.72165982422765e-22	43.4272022801497
GTSE1	2.40490075631162	2.86647216607845	10.6952657869552	7.64366277963215e-24	1.00801866067633e-21	43.3864834472257
LINC02489	-1.49279727511812	-0.580316415404223	-10.6948126572963	7.6732603287531e-24	1.00801866067633e-21	43.3826786596609
FENDRR	-3.95188035590246	1.51546599100914	-10.6880586853305	8.12815928541904e-24	1.06301083154621e-21	43.3259787143739
CENPM	2.3744959614056	4.18905701329717	10.6832533494495	8.46803364599559e-24	1.10253798070863e-21	43.2856502735447
MBNL1-AS1	-2.63790006467336	0.885820330649593	-10.6709631395967	9.40292433599279e-24	1.21884366558809e-21	43.1825532874768
MKI67	2.81032474641671	4.45481749646379	10.6652693806646	9.87012965706126e-24	1.27376849472956e-21	43.1348142178765
CDC6	2.4604730604341	4.28325770007723	10.6445659979796	1.1771891208262e-23	1.51253312695629e-21	42.9613521465806
FBXL6	1.69739435415066	4.7394416875007	10.6250075811574	1.39014487305806e-23	1.77835345223738e-21	42.7976629339588
P2RY14	-1.96850707889298	0.118126526893339	-10.5809260047896	2.0208829046312e-23	2.57398976918135e-21	42.4293766567799
SHISAL1	-3.12428601780462	0.443234572313019	-10.5782211349215	2.06775235442748e-23	2.62228594038758e-21	42.406807521521
KIF4A	2.69861064136314	4.05482118146328	10.5749413173963	2.12603537870764e-23	2.68457786289828e-21	42.3794456133118
NUSAP1	2.72048999642327	5.13043971636851	10.5723566445316	2.17311313279209e-23	2.73224674786027e-21	42.3578864530449
KCNMA1	-2.38861070698391	0.0950027277213711	-10.5709619253972	2.19894560779862e-23	2.75291075130174e-21	42.3462541637518
PTH1R	-1.94282982484929	0.11383584374541	-10.5444343970129	2.75266941059601e-23	3.43146597376213e-21	42.1251794755465
PLK1	2.7994332680013	5.71334135439751	10.5326937742109	3.0400344787817e-23	3.77363601931821e-21	42.0274397125373
TACC3	2.27243221067749	6.17877603036641	10.5293436569869	3.1273663443574e-23	3.86566232312025e-21	41.9995619813795
PRKN	-1.88161272733446	0.18048775864962	-10.5251809914104	3.23936001809679e-23	3.98727108109855e-21	41.9649299582968
ALG3	1.26337050090501	6.48819086516983	10.5159270417627	3.50280933356929e-23	4.29350625217206e-21	41.8879689698963
RNF180	-1.53052738930027	-0.0903711211423288	-10.5132518671982	3.58285988962314e-23	4.37332835277125e-21	41.8657281555798
SMTN	-2.52999427720279	5.49795200387642	-10.5009563464529	3.9747967497008e-23	4.83160459678361e-21	41.7635487671852
ANK2	-2.50661480760085	0.180391836324212	-10.4949907623093	4.1800215826192e-23	5.06007158110865e-21	41.7139984098806
EBF1	-1.31427588149462	-0.34659716178635	-10.4929847652959	4.25136902771916e-23	5.12526155008366e-21	41.6973402581992
CRY2	-1.59440007461414	4.07687930542248	-10.4921373659246	4.28187082978528e-23	5.1408772933836e-21	41.690303869461
PTGFR	-2.65579556026889	0.174961175795749	-10.4738490027376	4.99579271422964e-23	5.97354071687173e-21	41.5385280635112
JAZF1-AS1	-1.25080681213031	-0.552473976591561	-10.4694970248054	5.18240254776811e-23	6.17148303401898e-21	41.5024338910712
CEP55	2.73522724055147	4.87486088826089	10.46233589891	5.50465442733583e-23	6.5286984392228e-21	41.4430606951473
PLAC9	-3.42790346776635	3.00996982750876	-10.4488787066982	6.16502750745432e-23	7.28243874318042e-21	41.331551641535
GPM6A	-1.67557813890479	-0.459121363697369	-10.4466054022822	6.28410629335426e-23	7.39328891019329e-21	41.312722973622
LINC02202	-1.47550553118203	-0.248849873610282	-10.4299923999149	7.22651876675267e-23	8.43916789304591e-21	41.1751994084649
CPNE6	-1.19642955528143	-0.73628385307012	-10.4299237345597	7.23069172607791e-23	8.43916789304591e-21	41.1746312616589
CBX7	-2.3851861902287	3.89627912674037	-10.4244070056287	7.57389757671937e-23	8.80465593293627e-21	41.1289923328727
JAM2	-2.68094311992598	1.61589150324937	-10.416829060362	8.07186105494488e-23	9.34644939148657e-21	41.0663247258172
DOK6	-2.16777102332529	-0.159893861322437	-10.4115544866401	8.43752980655631e-23	9.69323277188499e-21	41.0227213951992
NCAPG	2.56679338848055	3.62392298957403	10.3921179553421	9.93278048934091e-23	1.13664376732516e-20	40.862158924269
SVEP1	-2.61950311406883	1.22256152462655	-10.3916490700394	9.97192947735785e-23	1.13668355657276e-20	40.8582877374041
CPED1	-3.16483765962495	1.14548500910494	-10.3881641259899	1.02677435760851e-22	1.16136505043016e-20	40.8295187855207
HGH1	1.44502240770067	5.52693134473136	10.3731064221765	1.16493689560191e-22	1.31257024448685e-20	40.7052804696217
SOBP	-2.35216541800266	0.596578509933181	-10.3574092341577	1.32864457983107e-22	1.49128900253453e-20	40.575880574543
MELK	2.97694470254445	4.38927264696279	10.3356298947031	1.59425709113517e-22	1.78258631621392e-20	40.396536801606
GINS1	2.36146847956952	4.00559830262235	10.3330439401321	1.62910712642391e-22	1.81462712047865e-20	40.3752575789306
GALNT17	-2.82157876627562	0.202338503889367	-10.3313880158009	1.65181977349282e-22	1.8329568281997e-20	40.3616330383366
KCND3	-2.42264862586918	0.244730205633123	-10.3160745844498	1.8773370238262e-22	2.07534294765994e-20	40.2357000078823
P2RX1	-4.10822365284724	1.13326939177044	-10.3059828597308	2.04241207771956e-22	2.24934066980431e-20	40.1527701007651
ADAMTS1	-3.66378062318471	4.52856434323985	-10.298674243793	2.17088815686292e-22	2.38187897210858e-20	40.092741206304
SLC25A25	-2.2605102125107	3.09076183340061	-10.2967953405377	2.20519387492932e-22	2.41049084201695e-20	40.0773130864422
HAAO	-2.00632498370706	0.730961487047248	-10.2946029203221	2.24590508283358e-22	2.44586577701152e-20	40.0593127481435
FGF9	-1.78903742685764	-0.539110225284409	-10.2924859629991	2.28592312558037e-22	2.4802265912547e-20	40.0419341712538
ASB2	-3.07434725651996	1.09801922840693	-10.2882522068821	2.36809275525682e-22	2.55989953008297e-20	40.0071847804499
NCAM1	-3.95566823537912	0.707612165946809	-10.2860690068323	2.41160434785862e-22	2.59735107979847e-20	39.9892691023054
BUB1B	2.58689139873184	3.95983790597072	10.2662535279216	2.84466208557603e-22	3.05254123798351e-20	39.826765140793
CDCA5	2.64864208399785	4.55909522521496	10.2613290639405	2.96375808876694e-22	3.16873332884772e-20	39.7864096666114
LINC01798	-1.52122634346444	-0.177447654460242	-10.2459068748024	3.3697140459999e-22	3.58966447191152e-20	39.6601021911431
CCNA2	2.53935143310663	4.91754356740214	10.2364856285821	3.64439892474572e-22	3.86821255436326e-20	39.5829989379624
MYL3	-1.95564128105999	-0.102188612013852	-10.2246402588112	4.02151111078967e-22	4.25307465669976e-20	39.4861177369245
PDE1A	-1.89806422386757	0.0439375129300634	-10.2070772812092	4.65307410109951e-22	4.90330236660827e-20	39.3425985657779
ADAM33	-3.53363184991938	1.42480362418014	-10.2036544429229	4.78716975500467e-22	5.0265282427549e-20	39.3146456580947
TRPC3	-1.34332528255203	-0.510470645779627	-10.1983188166464	5.00389427615115e-22	5.23532438642314e-20	39.2710831724334
TBX20	-1.57947321866197	-0.570794282397151	-10.1909517349409	5.31923107340573e-22	5.54544036638508e-20	39.2109577486177
TMEM132A	2.54975353196434	5.13490700806548	10.178307573786	5.90709944180617e-22	6.13647085630183e-20	39.1078258597449
GPRASP1	-2.55341075040144	1.37391878542756	-10.157407651417	7.02345640468164e-22	7.23004598573715e-20	38.9375272548005
RCC1	1.61025561898048	6.26333080083873	10.1568060182868	7.05851903710812e-22	7.23004598573715e-20	38.9326281394057
GPIHBP1	-2.81929969686813	0.794066104917403	-10.1560628932597	7.10206768930195e-22	7.2493056779826e-20	38.9265770963045
PPP1R14B	1.4716963413658	8.44090657139914	10.1317156833014	8.68636561009533e-22	8.80508929230943e-20	38.7284749063428
TMOD1	-3.31904660857682	1.09544750964011	-10.1262599061145	9.08693955163391e-22	9.17937566086605e-20	38.6841236547734
HMCN2	-2.18565801623892	0.0185168720719077	-10.1184066107541	9.6959472409766e-22	9.76092008331304e-20	38.6203081457058
ECE2	1.78330653937008	3.58887489739579	10.1070262044198	1.06510556414845e-21	1.06492380551975e-19	38.5278854070018
ADCY5	-3.46586976815953	1.04938692647962	-10.0986167403448	1.14163062097356e-21	1.13755336875579e-19	38.4596313719279
GATA5	-3.17522662208989	0.135765921044298	-10.0955405919435	1.17096622357825e-21	1.16282900066864e-19	38.4346730402095
C7	-5.15394884819581	1.38349640840995	-10.0915930888049	1.20971027427073e-21	1.1972453542149e-19	38.4026518206829
MAMDC2	-2.97188818965948	0.528426026294037	-10.088716115448	1.2387465117827e-21	1.22185451389476e-19	38.3793193401491
ADCYAP1R1	-1.31947002798111	-0.542659014139261	-10.0859290332602	1.26753506239093e-21	1.24605502190411e-19	38.3567197873733
GNAL	-2.51575171399132	1.15876850042248	-10.0835654062658	1.29246944649114e-21	1.26631747274107e-19	38.3375569078737
LINC02147	-1.05779494741705	-0.715892013282642	-10.0780971225521	1.35203754358858e-21	1.32026466131425e-19	38.2932339199156
AGTR1	-3.0774614572352	0.451882846832597	-10.0773115745336	1.36081579588931e-21	1.32442188506902e-19	38.2868679033687
NR3C2	-2.70154521764022	0.593317292988174	-10.0767867104371	1.36671249561277e-21	1.32575637612503e-19	38.2826146182201
CGNL1	-2.71242847716661	1.21016949982388	-10.0716800141935	1.42542539144927e-21	1.37814643044576e-19	38.2412391532001
SKA1	2.25599988735122	2.6166134699719	10.069537792148	1.4507943126411e-21	1.39805984831648e-19	38.2238862938548
NLGN1	-1.00891140343803	-0.698080542402335	-10.0639660018616	1.51889577570849e-21	1.45888694260263e-19	38.1787632111706
RAD54L	2.3935959919355	3.23147685841932	10.0583403933619	1.59087407163113e-21	1.52302797151745e-19	38.1332199113249
LINC01985	-1.09666050275243	-0.718721097920076	-10.0445926850219	1.78133779819937e-21	1.6998140325163e-19	38.0219885971415
RCC2	1.36736087184777	6.48023444054436	10.0288541095577	2.02730438976941e-21	1.92824292526932e-19	37.8947648392606
PAMR1	-2.89810943044241	2.46930005367586	-10.0207202693288	2.16734815904215e-21	2.04814401029483e-19	37.8290628275805
DLGAP5	2.70840408280625	4.15481490335068	10.0191633698432	2.19522891825187e-21	2.06782093762664e-19	37.8164905610564
PSD	-3.33344083488704	2.06434799355431	-9.99484816859776	2.67983541121115e-21	2.51621084523816e-19	37.6202977906699
HPSE2	-3.52512359085672	0.338968317506114	-9.98948724070624	2.80020920060939e-21	2.62083477737547e-19	37.5770817316114
SHISA3	-2.17815104902116	-0.34145983812208	-9.98677306948192	2.86318410071185e-21	2.67124134491572e-19	37.5552074708352
KIFC1	2.38997681252867	3.8199300033361	9.9756794207151	3.13553163693823e-21	2.91604442235255e-19	37.4658390963381
NOVA1	-2.04882170082982	-0.171044676003911	-9.97524469504629	3.14671228371929e-21	2.91718153011255e-19	37.462338285117
NCAPH	2.4216451020991	3.2194753073104	9.97328981091297	3.19748073202233e-21	2.9548958373689e-19	37.4465969320861
FOXF1	-3.34298435257323	2.85553399251994	-9.96831420012839	3.33039526145326e-21	3.06804808755576e-19	37.4065403851248
PCGF1	1.04690560304008	5.58725480444339	9.96176551336474	3.51372362432662e-21	3.22678788635262e-19	37.3538386400707
FAXDC2	-2.48532363515417	1.77595652620962	-9.9552897952824	3.70485296181019e-21	3.39167710988217e-19	37.3017453461622
PER2	-1.94972897834347	2.8127352285539	-9.94752978300587	3.94752159172994e-21	3.60257461151803e-19	37.2393484935618
AKAP6	-1.87080160533594	-0.18804552992961	-9.94707470081151	3.96223265193848e-21	3.60477035833968e-19	37.2356902023218
ATP1B2	-2.17759254703618	0.660748061968998	-9.94391646884446	4.0658362078175e-21	3.6875749754803e-19	37.2103048478739
ADAMTS8	-2.98250406580201	0.634429532684961	-9.94324573248009	4.08818300535009e-21	3.6963988006707e-19	37.2049142258922
CLEC3A	-3.22223699269503	-0.175702145299382	-9.93620565146361	4.3302178309075e-21	3.90319173404416e-19	37.1483476972074
ABI3BP	-3.44281905258157	1.60300569222649	-9.93459939624001	4.38740276086869e-21	3.94260625397694e-19	37.1354450616088
ENPP6	-1.65243777810605	-0.34599139614034	-9.92488829571221	4.74944738989815e-21	4.25489484058307e-19	37.0574660531053
EPM2A	-1.61775283026155	1.22521611029652	-9.91045469717099	5.3430188299539e-21	4.75756038369299e-19	36.9416540854784
NR4A2	-2.9288358211235	3.41574477707244	-9.90789973905672	5.45550732794262e-21	4.84300264157815e-19	36.921164665335
GSN	-2.35713005308031	7.44345839570915	-9.89790125528834	5.91876763738887e-21	5.23837758118752e-19	36.8410139110839
LIG1	1.5825783933884	5.19930796868444	9.88855917030534	6.38680932328949e-21	5.63558973270379e-19	36.7661709002877
B3GALT2	-1.61179232921061	-0.478167276547047	-9.88265083887899	6.70159230685486e-21	5.89558998886826e-19	36.7188598968362
CKS2	2.03192351618545	7.39278767234838	9.87586863285126	7.0819520358216e-21	6.21155044579023e-19	36.6645732293908
BUB1	2.41751644777729	4.51404106172813	9.86867277808587	7.50894943235173e-21	6.5664081677834e-19	36.6070012097334
FAM180A	-1.82790811331162	-0.243348956218566	-9.86656902384261	7.63854333572813e-21	6.65985497083796e-19	36.5901746453498
MYH11	-6.14550382422189	4.18423842784235	-9.85749754305067	8.22325590857723e-21	7.14837631577952e-19	36.5176436092745
PDK4	-4.16490601452309	3.50899087551201	-9.84257507640323	9.28322260265424e-21	8.04591734156083e-19	36.3984224131091
TMEM220	-1.85739425149877	0.614646829340811	-9.84192026976695	9.3327186497544e-21	8.06495554113732e-19	36.3931935235481
RNASEH2A	1.67305362421441	6.18424786519899	9.8355099116185	9.83131476065374e-21	8.47083429156915e-19	36.3420158686604
TCEAL2	-3.83442351538709	0.653184023874409	-9.83398144536805	9.95404860069086e-21	8.5514326615026e-19	36.3298163300859
LINC02268	-1.08672990107505	-0.690132093727523	-9.83030349258783	1.0255649807424e-20	8.78477371662244e-19	36.3004654481501
TONSL	1.79147477485215	4.07368886329595	9.82686563368065	1.0545754827391e-20	9.00693550053704e-19	36.2730368351179
PTPRD-AS1	-1.95254863653277	-0.301456246415074	-9.82357835221512	1.08307643932584e-20	9.2234663633868e-19	36.2468152546933
ACACB	-2.3800542101725	1.62623788154407	-9.81078513648237	1.20145704676968e-20	1.02019374449617e-18	36.1448206802615
HIF3A	-2.90758763382382	0.18474776556179	-9.80695841937487	1.23929974300059e-20	1.04928572171105e-18	36.1143283079834
BLM	1.8035249145438	2.66331407995893	9.79484367224848	1.36707641061503e-20	1.15413554607975e-18	36.0178441960793
RRM2	2.77313054293386	5.43594622816154	9.79040458952895	1.41709888801785e-20	1.1929285035771e-18	35.9825094180587
RNF150	-2.54875997450644	0.535834291512658	-9.77935124583104	1.54968568806415e-20	1.29708692090969e-18	35.89456971451
LRRN4CL	-2.86960052301276	1.48130060311303	-9.7746660830469	1.60953327308958e-20	1.34182128988819e-18	35.8573138685176
EME1	2.14542676236572	2.35635213861892	9.77445426555592	1.61229252104674e-20	1.34182128988819e-18	35.855629789175
LMOD1	-4.78495798618386	3.52375967153233	-9.77266859579585	1.63574094340673e-20	1.35747962994618e-18	35.8414335368419
CADM3-AS1	-1.66722331704618	-0.377329414033109	-9.77145628701489	1.65185282572469e-20	1.36697820705098e-18	35.8317964995798
FHL1	-4.55769039076637	3.614897737158	-9.77035714504382	1.66659673871844e-20	1.37529440734526e-18	35.8230597181024
PTTG1	2.32645326442068	6.08725831133165	9.76560092514143	1.73191633813542e-20	1.42518227881115e-18	35.7852610085518
SORBS2	-3.01048274503355	1.26340967056328	-9.7628963306445	1.77018623218842e-20	1.45259399641344e-18	35.7637722239232
LIMS2	-3.13365015176631	3.19308893187171	-9.75827799308296	1.83748466440037e-20	1.50345764737298e-18	35.7270869405326
TARBP2	1.1989084026457	5.75276966737142	9.75794494212742	1.84243487082062e-20	1.50345764737298e-18	35.7244418114026
C19orf48	1.57403973869244	6.63839980951761	9.74847262587459	1.98889992990506e-20	1.61846731796024e-18	35.6492356164036
CHRDL1	-4.08771176468044	0.743648389388659	-9.72736302416117	2.35817164417913e-20	1.9098966707691e-18	35.4818015660974
PRDM6	-2.4603245091537	0.511091227420761	-9.72726319836222	2.36007030147948e-20	1.9098966707691e-18	35.4810103318061
AARD	-2.63959384715552	-0.105085037376014	-9.72359373257435	2.43092493912883e-20	1.96181669674323e-18	35.4519291871267
KCNMB1	-3.56463854740621	1.72691649712084	-9.71874803402327	2.5277346180818e-20	2.02876672977278e-18	35.4135369188338
DUSP1	-3.40027633905246	7.62182332566633	-9.71822730547102	2.53836290127944e-20	2.03173063368801e-18	35.4094119346149
TMEM100	-2.72785747585014	0.421325471734734	-9.71688951991094	2.56587133828772e-20	2.04815261185664e-18	35.3988152280887
SPARCL1	-3.33608584599097	6.18095388858738	-9.70823518138477	2.75111256220103e-20	2.1900500681978e-18	35.3302860176578
HMMR	2.54512971988812	3.94568548830956	9.70488071114657	2.82642862189227e-20	2.24390857664862e-18	35.3037341971814
FOXM1	2.86437131095318	5.10275484240707	9.69774669038167	2.99347304264647e-20	2.37010250768455e-18	35.2472853901642
RPL10P7	-1.17093086294647	-0.538766708421956	-9.69259609170449	3.12012816448667e-20	2.46372384308995e-18	35.2065471483606
FBXL22	-2.16583772747311	0.510535008518856	-9.68308380638971	3.36817267558898e-20	2.65243598202632e-18	35.1313469004312
PHYHIP	-3.04096737901897	0.958938480751394	-9.67843479620402	3.49642121689617e-20	2.74604985385987e-18	35.0946109182634
TNS1	-3.62818766254504	3.72120293093942	-9.67750161068954	3.5227421242426e-20	2.75932434571356e-18	35.087238347496
YDJC	1.69287035639165	5.89466751181136	9.67466476698666	3.60396953167851e-20	2.81542099814725e-18	35.0648288468488
GINS2	2.1141407303835	4.36296231298704	9.66144571198206	4.00765389158708e-20	3.12245267962882e-18	34.9604611398589
CENPF	2.61894320387488	4.23934010260554	9.6484411320601	4.44849160668785e-20	3.45672577235864e-18	34.857876116283
SERTM1	-1.0499737566918	-0.820046592562128	-9.64261618485487	4.66123566873986e-20	3.61245764327339e-18	34.811955516443
CHTF18	1.86331943173905	4.72775859304264	9.62556124581504	5.34391206283556e-20	4.11973431265178e-18	34.677606535604
DSTN	-1.54054472963677	8.0572021330801	-9.61232434863788	5.94133170248155e-20	4.56827591139624e-18	34.573439425512
MIR4269	-1.99233854749655	-0.606899882438354	-9.60781785158135	6.15947589978645e-20	4.71127536512387e-18	34.5379968472136
FANCI	1.84130596865752	4.80510310744008	9.60647743399372	6.22588060249269e-20	4.74966594401103e-18	34.5274568342971
LSM4	1.0648054083743	7.58898372313664	9.59572540792951	6.78487591064048e-20	5.13599327654297e-18	34.4429454988871
TCEAL7	-2.75959159548208	1.58188169765072	-9.59393835500684	6.88249157172135e-20	5.19645852045301e-18	34.4289051144637
CKAP2L	2.53385040277631	3.13537159176893	9.58302363043031	7.50966463869329e-20	5.65541453960206e-18	34.3431877814695
LTBP4	-2.62688797400439	5.06788211778477	-9.57651615001118	7.91022892150169e-20	5.94179887834338e-18	34.2921121598984
SPC25	2.1423001407669	2.84832888154677	9.563819447347	8.75375809915504e-20	6.52522502582053e-18	34.1925234682468
TACR2	-3.08188793550531	0.857827577225217	-9.55700693411702	9.24252988829138e-20	6.87207901211919e-18	34.1391236553151
SHMT2	1.42548243963813	7.0742979627944	9.55551849262421	9.35287066077328e-20	6.93651508879375e-18	34.1274598036516
DTL	2.25337424731664	3.34264304476597	9.55366662683687	9.49197806073973e-20	7.02190649720632e-18	34.1129496991487
LGI4	-2.46663315232015	1.82949115160411	-9.55164253518537	9.64637035480673e-20	7.11814658801167e-18	34.0970922214286
FANCA	2.05239989790291	3.20376161521175	9.5468564919082	1.00214143183467e-19	7.37631488582829e-18	34.0596052648418
TACR3	-1.36786807660001	-0.693904143569652	-9.54511062549133	1.01617936759067e-19	7.46089588309989e-18	34.0459336995269
CSGALNACT1	-1.95309545619425	1.6350856266314	-9.53897516494256	1.06707721070153e-19	7.81500672187532e-18	33.9979008807696
SHISA6	-1.4263836727079	-0.550236247990025	-9.53758530104053	1.07895379610608e-19	7.8822821588348e-18	33.9870228060761
CARMN	-3.66827384373314	1.83071177458206	-9.53159493779421	1.13166045005489e-19	8.24676439909404e-18	33.9401496900014
PCOLCE2	-4.03857650231258	1.80065215516135	-9.52768090881572	1.16746939481474e-19	8.48660444692257e-18	33.909533708677
CALR	1.15542778214199	10.6872953412657	9.5182415586106	1.25851800519521e-19	9.12581310945388e-18	33.8357316529391
SLC25A39	1.14744355565826	7.44320638857273	9.4975277258406	1.48373434600077e-19	1.07059107551952e-17	33.6739462967867
SAPCD2	2.74941460326028	4.06938553214049	9.49341412391341	1.53300328093847e-19	1.10342336892119e-17	33.6418443364944
MTFR2	1.75889238044521	1.89756119303118	9.48937621528954	1.58294264519906e-19	1.13657609782124e-17	33.6103418919755
DGKB	-1.23732517641954	-0.702325789573554	-9.4752237370276	1.77105116303967e-19	1.26853163377133e-17	33.4999978979737
SLIT3	-3.40763728136163	2.76928027058821	-9.47212948613938	1.81504322961717e-19	1.296870522235e-17	33.4758869738996
CFL2	-2.49284794206137	3.25594748341632	-9.46205077408826	1.96598561348604e-19	1.40130288435702e-17	33.397387621982
MIR100HG	-3.04865331177173	1.21453762947753	-9.46169537659659	1.97152946036774e-19	1.40184358110371e-17	33.3946205595342
POP7	1.13596699504316	6.89937420828726	9.45986275674653	2.00036348698983e-19	1.41890189712753e-17	33.3803531817661
CASQ2	-4.54813074240383	1.07399034544438	-9.45137030903999	2.1395352678788e-19	1.51395376020555e-17	33.3142610685556
TRAIP	1.76624527596625	3.65333399398176	9.44690448096994	2.21652874094616e-19	1.56465564978356e-17	33.2795215334978
LRRC45	1.60591762886425	5.30040504703943	9.43888424936995	2.36176152822451e-19	1.65917995130305e-17	33.2171593945748
CCNF	1.73042925935667	4.36612203839424	9.43441143050275	2.44681453270372e-19	1.714818941042e-17	33.1823956003855
XRCC2	1.99645507438184	2.24460995753636	9.41451616167114	2.86344550650974e-19	2.00201995496904e-17	33.0278958554042
EXO1	2.31846289561592	2.99877750954888	9.41032691810194	2.9597581245834e-19	2.06443129189692e-17	32.9953909287566
ITPKB	-1.57860871706436	2.91021340606877	-9.40933658033991	2.98299177672373e-19	2.07569463418341e-17	32.9877081481551
PAFAH1B3	2.12835411955219	7.06586871705867	9.4025580410774	3.1469461374552e-19	2.1845921112974e-17	32.9351362814409
DIXDC1	-2.5848023624974	1.7890156395437	-9.40159165339745	3.17103675045766e-19	2.1961116218595e-17	32.9276433605989
CCDC69	-2.62734968391997	4.57802742619729	-9.40114795169107	3.18215873247493e-19	2.19861651103427e-17	32.9242032734009
RAI2	-2.87372763997192	2.17559681367641	-9.39870505121081	3.24408950962677e-19	2.23613181610626e-17	32.9052650039017
ZFP36	-2.80587547754047	8.41799232822907	-9.39320074936237	3.38804447101197e-19	2.32442067396477e-17	32.8626054793478
C3orf86	-1.15056396734655	-0.543070680978901	-9.39003889949692	3.4735820689223e-19	2.37753707264203e-17	32.8381078962239
BMP5	-2.15547508588507	-0.145951578441523	-9.38835959821767	3.51987919905854e-19	2.40360981669976e-17	32.8250991047522
FLNC	-4.73790555678294	2.59189005030079	-9.38430369106281	3.63423591705385e-19	2.47018425035018e-17	32.7936861330867
EGR1	-3.4485298648067	6.92996167745689	-9.38215164610329	3.69640084814235e-19	2.50662182514653e-17	32.7770221892458
FAM110A	1.71445192654267	5.34660100812671	9.35747645682982	4.48909802086961e-19	3.03713918063222e-17	32.5861346788723
SLC26A6	1.8103219145399	4.38143092167337	9.3505023931887	4.74222306497984e-19	3.2010005688614e-17	32.5322433731317
COASY	1.03643533074902	6.82100805064339	9.34912442031569	4.79388580076164e-19	3.22843412720258e-17	32.5215983792816
VSTM4	-2.42809238076216	1.58499608647023	-9.3424288676744	5.0529652233467e-19	3.39510587655829e-17	32.4698892437812
SGCA	-3.78262532268827	1.38891442010455	-9.34176130642142	5.07954471361549e-19	3.40515474566054e-17	32.4647350718683
RHOB	-2.15611587487886	7.90414413425734	-9.33768695109844	5.24479907680449e-19	3.50790842362985e-17	32.4332826703686
TNS2	-2.07807946390751	3.81671849650726	-9.33675686725335	5.2832637938247e-19	3.52558571389737e-17	32.4261040650543
KIF23	2.34834727336355	4.32336551268806	9.33551066021806	5.33524082472107e-19	3.55217909000463e-17	32.4164862880423
CACNA1H	-3.14050385906856	2.00447183666698	-9.33506980795912	5.35374907918779e-19	3.55641903117475e-17	32.4130841523991
DMD	-2.56376199736352	0.509981928628461	-9.32911022884806	5.61028436420207e-19	3.71840001016515e-17	32.367103445347
SYNE1	-2.20965770635536	1.42590881982355	-9.30864435429421	6.58758207268603e-19	4.33670150155814e-17	32.2093484970253
NFASC	-2.43561870427722	1.23956367248533	-9.2986294248162	7.12553977013721e-19	4.68032931762712e-17	32.1322351623766
PDZD4	-2.60249591243514	0.714412825934229	-9.2969334127842	7.22085800754073e-19	4.73232741232451e-17	32.1191815973784
DUS1L	1.31635234149169	7.27731178754676	9.29428529683335	7.37221882263677e-19	4.82073996448982e-17	32.0988032077588
CDH19	-2.16075094046579	-0.280608532121537	-9.2830225125582	8.05189179624741e-19	5.25345590581443e-17	32.01217431389
HAND2	-3.41634706204385	1.01060406210833	-9.27816435353578	8.3639053650175e-19	5.44490239262639e-17	31.9748288170618
AQP1	-2.59894982682196	5.95105927862974	-9.27487835250342	8.58171152177918e-19	5.57430685211799e-17	31.9495761352238
C11orf96	-3.45102845821575	5.44499376783099	-9.2743078521018	8.62009461332358e-19	5.58685114374589e-17	31.9451924866245
PER1	-2.39337579389904	4.38482202292584	-9.24770442420831	1.06121741617573e-18	6.86277355560001e-17	31.7409746882957
DTNA	-2.73414304929394	0.574832702901332	-9.24525124022499	1.08173790807188e-18	6.98006872620389e-17	31.7221628197791
POC1A	1.83648336220777	3.85624226313669	9.23933857500276	1.13282663571672e-18	7.27766585379855e-17	31.6768361242879
SORBS1	-3.86157718275046	2.82459462398044	-9.23800853145348	1.1446443930255e-18	7.33749616929585e-17	31.6666426296419
FAM189A2	-2.2680533297981	0.785908430611202	-9.23714366624338	1.15239439684179e-18	7.37104669333629e-17	31.660014801444
PIMREG	2.60985525295189	3.42111943632958	9.23578485807084	1.16467574919512e-18	7.43337169339239e-17	31.6496025155837
MAGI2	-1.04336432184086	-0.190805923001601	-9.23507980217964	1.17109929669433e-18	7.45812041231749e-17	31.6442002106246
RUNDC3B	-1.35441130432251	0.0460247670615681	-9.21502639051669	1.36925379008855e-18	8.68231380533422e-17	31.4906615728955
FGF2	-2.60771249313682	0.80650304829827	-9.21231368552015	1.39849326195051e-18	8.84856589823759e-17	31.469908917882
POLQ	2.05472515962783	2.11772334865659	9.20793397191468	1.44701218656694e-18	9.13582370807725e-17	31.4364119885833
ESM1	3.45447947887651	3.39166036351855	9.19563292437202	1.5923875549039e-18	1.00320415958946e-16	31.3423881291338
REEP1	-3.08528543326444	0.627848071206438	-9.19056915076742	1.65635504090886e-18	1.04126439749839e-16	31.3037073037773
KIF11	2.13391791866312	4.31649106221024	9.18543071667479	1.72386803675975e-18	1.08138574168901e-16	31.2644707622929
NDC80	2.34541015124073	4.73281571585557	9.18513874406112	1.72778504524064e-18	1.08152698504967e-16	31.2622417318022
PBK	2.46662710519105	4.10033043563581	9.17056508863116	1.93492499069225e-18	1.20347404675859e-16	31.151041273071
PLCB4	-2.54174431037387	0.682349983440687	-9.16942918942139	1.95206712335532e-18	1.21156369446386e-16	31.1423790696988
KCNJ3	-1.32000774579369	-0.697027104787852	-9.16573276062396	2.0088991693265e-18	1.24222213545282e-16	31.1141956242997
CCDC178	-1.03014392129314	-0.622300767650089	-9.16566573462198	2.00994467385095e-18	1.24222213545282e-16	31.1136846545507
GFRA2	-1.71355668529068	-0.100085914460678	-9.16384441427774	2.03856181535861e-18	1.25725617644064e-16	31.0998008604245
FBXL7	-2.15500343264796	1.02457155721447	-9.15310470646903	2.21570485310441e-18	1.36363600150617e-16	31.0179705384784
SGO1	2.05945715130677	2.14255264169733	9.1372272667472	2.50588438885776e-18	1.53577161446837e-16	30.8971119315864
COX7A1	-2.77362240813158	5.08142942253386	-9.1335729615151	2.57782920747919e-18	1.57656590048232e-16	30.8693154620453
RAB9B	-2.25031510086164	0.623668179447091	-9.12950659102637	2.66029415622743e-18	1.62361077722256e-16	30.838393422191
TACR1	-1.89640636892261	-0.0292370718580776	-9.12058157277474	2.85056680274046e-18	1.73611963588944e-16	30.770557137696
OIP5	2.14178871613894	3.12380176106447	9.11957579424227	2.87283680795336e-18	1.74605299354759e-16	30.7629153326883
MIR497HG	-2.01433596449801	1.32865539444412	-9.10648158075823	3.1789915412093e-18	1.92812747825521e-16	30.6634786926203
OXLD1	1.38315440342958	5.68181392533895	9.10312442321039	3.26255695734691e-18	1.97472326581566e-16	30.6380001808958
RNASE4	-1.6666493296502	0.601797368567325	-9.10195759043343	3.29210810810122e-18	1.98850117581083e-16	30.6291462101202
LCN10	-1.12552641287797	-0.711175608608805	-9.10155366735978	3.30239950516761e-18	1.99061303505937e-16	30.6260814053299
CNN1	-5.57499161941468	4.69426027364278	-9.09743981735879	3.40904708605e-18	2.04647611446383e-16	30.594872409866
MEF2D	-1.1860117962599	4.02675157496511	-9.09669991623155	3.42858712324257e-18	2.05399713242109e-16	30.589260292265
COL14A1	-3.32975805862822	2.91517472728419	-9.0919292773485	3.55726610107533e-18	2.12673694757146e-16	30.5530826124207
GRIK3	-1.4037105250918	-0.563766176769569	-9.09064070749679	3.59283598331812e-18	2.14362790491455e-16	30.5433130676734
AOC3	-3.468006619711	3.47058541445451	-9.08358472693711	3.79394913327721e-18	2.25901910283244e-16	30.4898333717041
FOSB	-4.45870753417887	5.28859207716514	-9.07829612284288	3.95196278180969e-18	2.34833163677718e-16	30.4497676477366
GNAO1	-2.55445534453648	0.456450138945574	-9.07696593159834	3.99272184730416e-18	2.36774871491448e-16	30.4396927906109
EFNA4	1.70672583359109	5.31949688586705	9.07654757286695	4.00562686485961e-18	2.37060280820328e-16	30.4365243517217
AUNIP	2.01950501418881	2.86842634187947	9.06742784893124	4.29743743234359e-18	2.53817398347793e-16	30.3674807175594
CDC25A	1.97296793159506	3.23987641287044	9.06468037861051	4.38940865695953e-18	2.58727820132051e-16	30.3466893766241
DDX39A	1.20749260423684	6.71107573421854	9.06113079743326	4.51112245800613e-18	2.65368137364035e-16	30.3198344247374
MRGPRF	-3.45078359393398	2.70028710119442	-9.05200684048435	4.83953578049221e-18	2.84116634648335e-16	30.250838323484
LDLRAD2	-1.40453037251452	0.371741008533399	-9.05149094652234	4.85879678029727e-18	2.84676903357617e-16	30.246938499804
DEPDC1B	2.06722074826207	2.35973547114986	9.04952758601236	4.93279612195482e-18	2.88435653478376e-16	30.2320981470567
ACOX2	-2.61917679202613	1.08565046188777	-9.04842134275769	4.97498116324163e-18	2.90322854934589e-16	30.2237374048678
SLC51B	-1.67360097028905	-0.0292854821961412	-9.03964933059556	5.32238829800526e-18	3.09978857236708e-16	30.157465038869
PLPP3	-2.23627407701198	5.21423689250883	-9.03183738034339	5.65193909820047e-18	3.28518960082903e-16	30.0984826732454
CCDC137	1.13375985018785	5.7280105023123	9.02212612705944	6.0899128817384e-18	3.51881652604588e-16	30.0252083776924
MYLK	-3.71212898576752	3.88664881266952	-9.02103418580382	6.14121431333157e-18	3.54147388403638e-16	30.0169727087512
PRICKLE2	-1.83834515256038	0.880798003584044	-9.01933660859436	6.22182088439598e-18	3.5809085031116e-16	30.0041705424712
PLK4	1.82305966949074	3.13362512004901	9.0185332394279	6.26033194652635e-18	3.59600832104881e-16	29.9981125584402
CMA1	-3.14369823883009	0.27469873822993	-9.01735477556925	6.31725146671845e-18	3.62040054823413e-16	29.9892267537159
STXBP2	1.59368805776492	6.36897327889483	9.01714342946357	6.32751350297278e-18	3.62040054823413e-16	29.9876332540594
CIAO2A	1.01917992892177	4.74325405223268	9.00018642502999	7.20701218141999e-18	4.10757630067507e-16	29.8598643297112
EPHA7	-2.54410171460285	0.317177873110152	-8.99272027859051	7.63167021139866e-18	4.32519926789433e-16	29.8036598068678
RSPO1	-1.27247189149029	-0.473606700660764	-8.99269517866603	7.63313883427673e-18	4.32519926789433e-16	29.8034709103834
PPP1R14BP3	1.53248507493751	6.12841237521359	8.99026225800464	7.7768280913381e-18	4.39811156246621e-16	29.7851629937748
RASL12	-2.89677102726426	2.47756991137198	-8.98921383223837	7.83957146488296e-18	4.42505291066949e-16	29.7772745503493
PELI2	-1.83485859180589	0.405209969245805	-8.97354341664509	8.8393691847643e-18	4.97979462053212e-16	29.6594438641304
PRELP	-3.94564496450797	2.47046220397407	-8.97088313305679	9.0212132128226e-18	5.07248447350553e-16	29.6394543119206
MYRIP	-1.65235345803685	-0.206766610313794	-8.95216444021865	1.04098146018592e-17	5.84205974638822e-16	29.4989153516931
MCM10	2.35733193868124	3.04056001069311	8.95129311821808	1.0479369990357e-17	5.86556684585171e-16	29.4923784033569
DTYMK	1.32230910041342	6.38897524757516	8.95113868247686	1.04917461246844e-17	5.86556684585171e-16	29.4912198203357
SNRPA1	1.03478625429586	6.81181514532406	8.94490160958683	1.10038534064826e-17	6.14015020081729e-16	29.4444404896695
APOLD1	-2.43976679157456	3.6937510499667	-8.942232289572	1.12305158769206e-17	6.25471411814428e-16	29.424426862766
SLC38A7	1.19076982556429	4.21469329455268	8.93992692840255	1.14299898898405e-17	6.35372967405842e-16	29.4071453646023
MMRN1	-2.57514070306473	0.506838048730287	-8.93346938361499	1.20076070594756e-17	6.66217516680564e-16	29.3587544323891
NXPH3	-2.50913076030451	0.875553051671845	-8.90903225086311	1.44672838964772e-17	7.99658644806226e-16	29.1758469398728
NTF3	-2.28493438825844	0.444949194887315	-8.90876854860674	1.44963786471389e-17	7.99757838922664e-16	29.1738750523978
STIL	1.98886989052971	2.74109834999325	8.90231787145199	1.52264176084211e-17	8.38454706463717e-16	29.1256512863415
C1QTNF2	-1.91441444869448	0.687153995198155	-8.90184621975079	1.52812017933529e-17	8.39892695190004e-16	29.1221262693948
GATA6	-2.88031333743148	1.87800330331628	-8.89927594420091	1.55831970629421e-17	8.53289267212875e-16	29.1029188738917
PRUNE2	-3.34069451379658	0.71602237656928	-8.89615279791213	1.59581143914689e-17	8.71406669058136e-16	29.0795850664954
SMUG1	1.10432209849263	4.83341573791423	8.8960257124628	1.59735579888793e-17	8.71406669058136e-16	29.0786356985536
OLFM1	-2.9516230865895	1.28398556816554	-8.89572138103354	1.60106009364912e-17	8.71804004525113e-16	29.0763622857724
HMGN2P19	-1.22252795117008	-0.577618098048984	-8.89281523306261	1.63686466739631e-17	8.89646575721244e-16	29.0546555104314
GATA6-AS1	-1.53302463654291	-0.17708044244107	-8.86544762511642	2.01540806863605e-17	1.09133788115884e-15	28.8504792825728
ARHGAP39	1.47886429164524	2.58713967143638	8.85925670895759	2.11239731255905e-17	1.14174685002615e-15	28.8043520692116
STUM	-2.42600933112717	-0.058915433793328	-8.85739719799518	2.14242141731728e-17	1.15584227293388e-15	28.7905015853253
KLF9	-2.64236601742851	3.59139369937439	-8.85391318960069	2.19981685888627e-17	1.1846256411962e-15	28.7645565062885
EZH2	1.92199210409989	3.49671277688475	8.84144118885654	2.41804006682745e-17	1.29975199555432e-15	28.6717364784724
SLIT2	-2.65757105155213	0.787667447724867	-8.83533344575135	2.53259306440464e-17	1.35883358647864e-15	28.6263139652487
LRRK2	-2.01030128740903	0.54312421175782	-8.83502186477854	2.53857877715942e-17	1.35955512389187e-15	28.623997358593
JAM3	-2.58909346409316	3.36325699155829	-8.83293261008158	2.57907838230499e-17	1.37872447462819e-15	28.608465194834
FGL2	-3.45390789037767	3.02082736010331	-8.8314445165791	2.60831405412635e-17	1.39181348298054e-15	28.5974037976309
CENPO	1.52129501555993	3.2803962993652	8.82139780615994	2.81446465766132e-17	1.49908622083979e-15	28.5227576460369
PTGS1	-3.90524449038026	2.45180589061309	-8.81881637753278	2.86998789036734e-17	1.5258855761944e-15	28.5035873593827
SLC19A1	1.73769509108912	3.25344043042704	8.81664096686065	2.91761910963959e-17	1.54839948943644e-15	28.4874352719564
TP53INP2	-2.15333211185668	4.50827784483634	-8.81139606233904	3.03569965101332e-17	1.60815228347984e-15	28.4485040151772
FOS	-3.32082637674835	8.3957434741851	-8.80208684390908	3.25704578409826e-17	1.72229523908228e-15	28.3794441794173
RAC3	2.51645447435121	4.80624906817811	8.79028493167814	3.56075431876769e-17	1.87950086069008e-15	28.2919652243405
TMEM229A	-1.22103654260615	-0.692838972286978	-8.7880323690123	3.62182906229469e-17	1.90830004280437e-15	28.2752778776481
DACT3	-3.00794879570424	1.6452609121958	-8.77957655343209	3.8604897703264e-17	2.03039583162858e-15	28.2126623297937
SSTR1	-1.83017905781368	-0.298229049048415	-8.77920247735542	3.87140002699465e-17	2.03248501417219e-15	28.2098932530269
GHR	-2.15926351069085	0.310432184484957	-8.77351467198426	4.04109952551041e-17	2.11778194275184e-15	28.1677996979307
ORC1	2.06796625668142	3.0153967872023	8.76628671267531	4.26741011910828e-17	2.22840961567339e-15	28.1143353342857
POLD1	1.41331191712242	4.88744200223193	8.76455203647036	4.32356385148634e-17	2.2537153563931e-15	28.1015086976363
TRIP13	2.39681008802771	4.39346231552794	8.76171775109805	4.41689117912502e-17	2.298274015852e-15	28.0805550704189
SLC39A4	2.00100924580744	4.36122038160113	8.7610872678964	4.43792130786493e-17	2.30512242400538e-15	28.0758946034945
CACNB2	-1.8017337006444	0.169649849732148	-8.75751505241421	4.55895967843976e-17	2.36380042088306e-15	28.0494935608341
PRR11	2.16837411872036	3.28995740750223	8.75086118990942	4.7931900075996e-17	2.480856912944e-15	28.0003370818994
MFSD3	1.64258447357035	4.63431516628159	8.74763367722089	4.91105688631487e-17	2.53737939126268e-15	27.9765026828491
MRVI1	-2.93940622351482	2.77193077655088	-8.74508881058622	5.00601275211341e-17	2.58188633051342e-15	27.9577137774437
CENPU	2.03635417653583	4.50845058558697	8.74101663343834	5.16175051211224e-17	2.65159694239496e-15	27.9276565690343
PDE4D	-1.84477785517669	1.67953504006084	-8.74099911583737	5.16243071346106e-17	2.65159694239496e-15	27.9275272906768
CD34	-2.05759359738003	3.61562925061813	-8.7408473208296	5.16832856838205e-17	2.65159694239496e-15	27.9264070644038
NUDT5	1.20307785300598	5.80041687535099	8.73295087634081	5.48451178210833e-17	2.80889462686824e-15	27.8681510925644
HDAC4	-1.35032547052811	0.890789855845798	-8.72904254988484	5.64801432056313e-17	2.88653331218654e-15	27.8393310210995
CCDC58	1.08605118071471	5.65723557782053	8.72885896507051	5.65581198564627e-17	2.88653331218654e-15	27.8379774845639
FLAD1	1.13447237082876	5.77989819126533	8.72714274087377	5.72922497840511e-17	2.91891557812831e-15	27.8253250448431
FANCD2	1.753391420496	3.7519009857229	8.72218689867881	5.94655080270834e-17	3.01891470784705e-15	27.7887990648924
CELF2	-2.4544350889697	1.40071279335268	-8.72183948741722	5.9620880768399e-17	3.01891470784705e-15	27.7862390872631
LINC01352	-1.27451991726417	-0.457425761252399	-8.72173601608104	5.96672338570896e-17	3.01891470784705e-15	27.7854766493222
SLC35B1	1.0178122175035	6.40816670411434	8.72082413560307	6.00772833092547e-17	3.0344207147321e-15	27.7787576481881
IER5L	1.94505681173149	4.58411088783821	8.71310010574595	6.36643295064443e-17	3.21006287933096e-15	27.721864420675
PLPPR4	-2.08282271796075	0.466224019458022	-8.70422515624082	6.8048136411269e-17	3.42520645389712e-15	27.6565372972565
PRC1	2.13417503383695	5.43574883612875	8.69483791775027	7.3010267676659e-17	3.66867202673709e-15	27.5874899487085
EIF2AK1	1.04682926337345	6.85916252188307	8.69441822005983	7.32402945650381e-17	3.67392881726505e-15	27.5844041010705
ITM2A	-3.0021940213202	3.20094657696563	-8.68464394983299	7.88049121465763e-17	3.93777831243527e-15	27.5125677906235
CNTN4	-1.37189101343069	-0.20180309326156	-8.68447713311249	7.89034261614441e-17	3.93777831243527e-15	27.5113422567701
BCHE	-3.11482372547605	0.723849244059994	-8.68083223893251	8.10866090055009e-17	4.03985069866692e-15	27.4845688332411
FBXW9	1.112059344689	4.38960277731297	8.68039361720514	8.13533271184174e-17	4.04625758562655e-15	27.4813474856248
HSPB2	-2.24511814818961	1.09945861593711	-8.67840054934552	8.25762527425772e-17	4.10012088829457e-15	27.4667113331811
KANK2	-2.3182513552004	5.00918611837363	-8.67790736010018	8.28816654877607e-17	4.10832214968519e-15	27.4630899468516
SLC7A3	-1.45245667405038	-0.616195402971688	-8.66911407985418	8.85184868013259e-17	4.3729326658429e-15	27.39854692526
RUNX1T1	-1.42552916088715	-0.250993221605977	-8.66726074648382	8.9754089868898e-17	4.42650852307974e-15	27.3849492386195
MIR27A	-2.57167170160478	0.138401310212118	-8.66621443758647	9.04591773286516e-17	4.45378420141655e-15	27.3772734949628
RGS2	-3.18954736294674	5.87800251318991	-8.64245739213242	1.08028891175423e-16	5.30991001171817e-15	27.2031663716409
TMC6	1.74444585359157	5.00067567115089	8.6400742249885	1.09967644069273e-16	5.39615097656509e-15	27.1857194950271
NACC2	-1.89709441388508	3.20729883587697	-8.6348726640314	1.14319593603865e-16	5.60032189736661e-15	27.1476512476549
SNORD99	2.3283360484027	4.42082886270791	8.63357600729507	1.15430728214679e-16	5.64531416201839e-15	27.1381640196852
PLCL1	-1.59257765856643	0.318707868562833	-8.62937281804042	1.19106511797955e-16	5.81537543853517e-15	27.1074174994787
BCL2L12	1.39317088615926	4.78936949061242	8.62423012155773	1.23761762631596e-16	6.03261370431384e-15	27.0698127694849
FAM83H	2.10449116831781	5.57924453523086	8.62177578684706	1.2604648152795e-16	6.13377354877293e-15	27.0518715988565
SH3BGR	-2.02416640184327	2.69547529810193	-8.61774923927988	1.29885479607947e-16	6.31010800184875e-15	27.0224453491613
MYL9	-3.61644362566347	7.36613133597639	-8.61601021297985	1.3157906460706e-16	6.38180247957589e-15	27.0097394340184
PARD3B	-1.55987735504173	0.339611030952366	-8.61561875410035	1.31963296841544e-16	6.38985914210418e-15	27.0068795518554
ANGPTL1	-2.93845777393875	0.554448737391272	-8.59866599624174	1.49712261043626e-16	7.22603842802149e-15	26.8831155950714
ZCCHC24	-2.55906562402604	3.16761020762814	-8.59865420700423	1.49725390879298e-16	7.22603842802149e-15	26.8830295872971
DCUN1D3	-1.29240433122763	2.83904860330828	-8.59821861714485	1.50211312752759e-16	7.237566459033e-15	26.8798518222466
LMO3	-3.1831143172809	1.09954224961314	-8.59694175696839	1.5164472091673e-16	7.29463398892544e-15	26.8705373798218
ASPM	2.306551306728	2.76407195101913	8.59614111557955	1.52550418357506e-16	7.32617132095597e-15	26.864697356986
PDIA4	1.43002026295551	8.0781945613815	8.5937499652321	1.55287302082929e-16	7.44540346075191e-15	26.8472581588437
FNBP1	-1.91031964013311	4.1328295362955	-8.58145324644179	1.70147931614562e-16	8.14458113831469e-15	26.7576295065804
LINC00844	-1.17627427919017	-0.758815239514558	-8.57897001590987	1.73315421348515e-16	8.28266764829486e-15	26.7395406680901
OTX1	2.20076761756978	1.87137334181881	8.57507394806466	1.78402998828108e-16	8.49807455393401e-15	26.7111676143888
LPAR2	1.83718295751158	5.25962200277293	8.57222539337217	1.8221593765207e-16	8.66561021674903e-15	26.6904288226642
LMNB1	1.97576145995546	5.59813273939058	8.56812173612947	1.87851020463169e-16	8.9191177381986e-15	26.6605608680008
MPZ	-1.94704461473919	1.23095400386768	-8.56436703758862	1.93157765446068e-16	9.15624067757694e-15	26.633241624586
NECAB1	-2.34594157570824	0.595384865327392	-8.56037232873567	1.98966599529734e-16	9.38661249040628e-15	26.6041853615218
DPP3	1.13508668246711	6.33145772569337	8.56036400477665	1.9897888228511e-16	9.38661249040628e-15	26.6041248256591
NEXN	-2.67376306138754	1.79492245287674	-8.55922217076822	2.0067088972198e-16	9.45121175949421e-15	26.5958212502555
LAMC3	-2.50491271028269	2.05064983388095	-8.55676602254019	2.0435887634504e-16	9.60945952251676e-15	26.5779624557058
WFDC1	-2.84264467653405	3.46122107764615	-8.55061106511464	2.13897876789542e-16	1.00159975115738e-14	26.5332253446531
SLMAP	-1.7875827489973	4.25669504535175	-8.55052761370001	2.14030190894188e-16	1.00159975115738e-14	26.5326189373133
FAAP24	1.31802917091042	3.08671391142722	8.54409409334466	2.24478178017471e-16	1.04881789872756e-14	26.4858817908082
PRAC1	-3.33937577871459	0.00431058444267904	-8.5382348163432	2.34431716163582e-16	1.09184056041529e-14	26.4433379965905
LAMA2	-2.27352778901274	1.43859421847458	-8.53684808528217	2.36850613363824e-16	1.10135535214178e-14	26.4332720678851
CKMT2	-2.01544475724166	0.706652020770794	-8.53553989120502	2.39155140394335e-16	1.11030900758353e-14	26.4237772816164
TBX5	-1.91409770570435	0.141551658065866	-8.53078448460973	2.47720706647049e-16	1.14825602867489e-14	26.3892715463601
SAC3D1	1.59040885836239	4.75844458613391	8.51829561670453	2.7168791412507e-16	1.25736136560725e-14	26.2987159596149
STARD9	-1.56874307244063	0.49425019101662	-8.50596808032239	2.9759157436585e-16	1.37507021625356e-14	26.2094225623123
GUCA1C	-1.15160381483864	-0.89158235682367	-8.50061968793386	3.0957621012354e-16	1.42717557852719e-14	26.1707105486954
MRGBP	1.07273984926742	4.92854271579315	8.50050318072981	3.09842521912714e-16	1.42717557852719e-14	26.1698674545811
KLF4	-2.59577888543194	4.94904862542868	-8.49940105927789	3.12372983724184e-16	1.43657245811617e-14	26.161892456294
CRYAB	-3.5927927768912	4.46791995473494	-8.49867246186485	3.14057048847218e-16	1.44205348683061e-14	26.1566206977467
MS4A2	-1.908007326476	0.191603595089543	-8.49647089552118	3.1920045488966e-16	1.46337673333217e-14	26.1406932415145
GEM	-3.44612088911081	3.52792711376894	-8.49361460467311	3.25997792797028e-16	1.49220395937327e-14	26.1200334882326
EPHA3	-2.52043283468826	1.28026227922679	-8.49293224175196	3.2764273468981e-16	1.49739374613697e-14	26.1150986403316
FGF13	-1.0836329393903	-0.442828595362834	-8.49147428308315	3.31184928232828e-16	1.5112246842026e-14	26.1045556300411
PKMP3	-1.68208280948983	0.386122201521724	-8.48975128372558	3.3541990654219e-16	1.5281689210192e-14	26.0920976780071
ACTG2	-5.28280003962222	6.59797594117371	-8.48480361656065	3.47880830100501e-16	1.58247964562021e-14	26.0563341317486
ATP5MF	1.00453142855058	9.49155546523069	8.47962328227458	3.61418444079284e-16	1.64151214252754e-14	26.018904689441
FHL5	-1.47727364274579	-0.0823329461262008	-8.47839639182787	3.6470019034236e-16	1.65214348215443e-14	26.0100424286474
WNT2B	-1.41286712220554	0.502481862875011	-8.46419753090966	4.04892346157589e-16	1.82524555725919e-14	25.907545554647
NDNF	-1.79150672771141	-0.16095374844197	-8.46416574361333	4.04987066809515e-16	1.82524555725919e-14	25.9073162300804
SCN4B	-1.98839092328698	0.912097847331009	-8.45610555338712	4.29726108371918e-16	1.93376748767363e-14	25.8491870534996
LRRC4B	-1.70748890560242	0.175227658824851	-8.45420874959073	4.35761807040142e-16	1.95792057319646e-14	25.8355132635972
DPT	-4.79542291972786	2.30475123729824	-8.45204572582749	4.42746984844564e-16	1.98625925283637e-14	25.8199230035016
LYVE1	-2.92680555290332	1.36672271706614	-8.44144512278807	4.78613864491534e-16	2.14388274622011e-14	25.7435590418314
TMEM223	1.09671866866743	5.62826192014976	8.43779511599823	4.9161682882842e-16	2.19876564893566e-14	25.7172811958617
MYO19	1.37294718413697	3.90550871398016	8.43731902899991	4.93338414818074e-16	2.20310196068529e-14	25.713854255541
SCUBE1	-1.47937028217139	-0.155223525352658	-8.43076715810317	5.17645174407788e-16	2.30813019547582e-14	25.6667070194424
PDZRN3	-3.0518898965663	2.00977739063469	-8.42819837716752	5.27494981535845e-16	2.34847499758246e-14	25.648229228926
SNHG1	1.45606568927328	6.58335444520376	8.41393094967778	5.8567165093021e-16	2.60352822670721e-14	25.5456739094714
CENPK	1.80761008234723	2.1933553915566	8.39764403073378	6.59866640100052e-16	2.92890806389864e-14	25.4287544603569
PRKG1	-2.12773066667777	0.750054591749071	-8.39217927367532	6.86786466385761e-16	3.04378359043432e-14	25.3895608133465
TPM1	-2.62085425514244	5.90765760708816	-8.37871417300484	7.57838748944171e-16	3.35360817980657e-14	25.2930662338015
MAOB	-3.66766584698037	2.12625838949249	-8.37808250786779	7.61344707867138e-16	3.36404120919575e-14	25.2885422808325
KLF17	-1.14279634304273	-0.670277528537801	-8.37732192422042	7.65587493033999e-16	3.37769361572756e-14	25.2830953451887
SNRPB	1.16263101496367	9.41145449995759	8.37608634754499	7.72529830598748e-16	3.40319720111133e-14	25.274247494162
CDK5	1.09536109935815	5.64083769838734	8.37130882577676	7.99963809227576e-16	3.5187597284267e-14	25.240044920344
PDE5A	-2.2309225086293	2.22005155637801	-8.36795087644856	8.19820383272293e-16	3.60069537150852e-14	25.2160135442583
GTPBP3	1.12442616031559	4.6459094714655	8.36166682573313	8.58297906611932e-16	3.76404748116715e-14	25.1710599597071
DEPDC1	2.25266897462647	2.89025455385183	8.35986602551337	8.69649713627203e-16	3.80812979980701e-14	25.158182231683
PPP1R14A	-2.88019397197055	4.87356386116725	-8.35545722359251	8.98072071939189e-16	3.92671960409829e-14	25.1266628067212
FOXP2	-2.3642358562204	0.591584117631265	-8.35202896709322	9.20806066826462e-16	4.02012127089139e-14	25.1021617685338
ADCY2	-1.72788691367196	-0.15336029223774	-8.348510800646	9.44727742049456e-16	4.11842250049685e-14	25.0770256858675
AP1S1	1.09693077001783	7.26275695535803	8.34556321108672	9.65241995734421e-16	4.20159944502821e-14	25.0559720469549
NBEA	-2.21455392259704	0.510288852974011	-8.3441736766047	9.75064821913745e-16	4.2380599344159e-14	25.0460489269019
ACTA2-AS1	-2.59115119034083	1.01113496325869	-8.3404774987914	1.00167727868207e-15	4.34727938948017e-14	25.0196591050566
CASP2	1.25475822353016	5.22031832306327	8.34010708679741	1.00438350143549e-15	4.35257613528887e-14	25.0170149166429
CEP85L	-1.38492978132195	0.955125010573182	-8.3389583909995	1.01282189487496e-15	4.38266136046704e-14	25.0088154821913
LEPR	-1.81745515347985	1.10218411077695	-8.33451988299097	1.04609115036376e-15	4.51443675081409e-14	24.977140889061
CDCA2	1.81854547178028	1.86703971285835	8.33448499292787	1.04635690520661e-15	4.51443675081409e-14	24.9768919507008
HPGDS	-2.02499259574199	0.864171039068061	-8.32836090788541	1.09405259969897e-15	4.70635402469622e-14	24.9332086342081
KNL1	1.9230374098998	2.38476999743158	8.32507213547594	1.12054677151255e-15	4.81325772308799e-14	24.9097592580713
EBF2	-1.4604144823277	-0.175153509446201	-8.31558129737657	1.20061255207716e-15	5.14962587307474e-14	24.8421258062537
DNAJB11	1.01884235755615	7.27241732983649	8.30731335783592	1.27495342769184e-15	5.46049132518016e-14	24.7832523393658
PFKFB4	1.93829549848541	3.0629946814113	8.30316216870995	1.3139763659434e-15	5.61121539946239e-14	24.7537089411021
TMUB1	1.13600299513994	6.78776460771914	8.29705494172125	1.37354220188858e-15	5.84853470993108e-14	24.7102641063443
ITPR1	-2.21467962675248	2.22610747074066	-8.29565325520855	1.38758550662971e-15	5.89975579342778e-14	24.7002962222826
TSC22D1	-1.68421751644498	5.37207902096647	-8.29131996483758	1.43190383010787e-15	6.0705676849508e-14	24.669488375994
ROR1	-1.81663159724854	0.133030899121969	-8.28333269560973	1.51728962653419e-15	6.42326583949698e-14	24.6127328063698
MAP3K20	-2.26260254190051	3.55843893183589	-8.27892589917048	1.56653370244505e-15	6.62216519669952e-14	24.5814361384139
CRHBP	-1.22258763004264	-0.482814397658296	-8.27681779017023	1.59064624168499e-15	6.71440657783313e-14	24.5664688026157
FXYD6	-3.60746412781211	3.15638350224659	-8.2741259004555	1.62196995863406e-15	6.83410398169304e-14	24.5473607015137
KNSTRN	1.55193442325169	4.80177418301153	8.27398141851939	1.62366832949594e-15	6.83410398169304e-14	24.5463352386763
AGRN	1.81052476621877	7.23279818676343	8.27360580374171	1.62809187264159e-15	6.84289116341972e-14	24.5436693674975
MFAP4	-4.1531807789631	5.34527476544932	-8.27018775295378	1.66889688498749e-15	7.00434588047398e-14	24.5194142777559
POLE2	1.59812134393311	2.78953006384979	8.26824719323898	1.69251158640832e-15	7.07305662251522e-14	24.5056469554478
C21orf58	1.83092779818415	2.20440653177334	8.26727504203668	1.70446556406148e-15	7.11286591156425e-14	24.4987508979921
POPDC2	-2.74790080951249	2.27421913694474	-8.25931435653665	1.80554489259244e-15	7.50321748106875e-14	24.4423030411388
MGME1	1.15379046072734	4.80147246841172	8.2593032618695	1.80568981879279e-15	7.50321748106875e-14	24.4422243982614
TIMELESS	1.58216784079027	4.95961304157696	8.2579400820964	1.82358437828894e-15	7.56684197761679e-14	24.4325622865437
CBX8	1.44411171363434	3.20483494624288	8.25299627864307	1.88996473598831e-15	7.82012951140924e-14	24.3975306968551
TTYH3	1.5676171020674	6.19739640805595	8.24701223920777	1.97351335642237e-15	8.13795183344137e-14	24.3551483960152
RBPMS2	-3.15262090874608	2.63990214541049	-8.2459287544543	1.98902643403685e-15	8.18378221700977e-14	24.3474769384999
ACTA2	-3.52072586053044	7.967388953473	-8.23614399962328	2.13469353319588e-15	8.75852199649487e-14	24.2782305367917
RGN	-2.25809231006225	0.511218539601311	-8.23451281603772	2.15998187212192e-15	8.84988376836526e-14	24.2666925083481
BAX	1.01602632926034	7.25783283340389	8.23399797627816	2.16802475873466e-15	8.87043090881729e-14	24.2630511808882
ZFPM2	-1.72662739312176	0.25633342397404	-8.23089054674761	2.21720158996323e-15	9.05898473890835e-14	24.2410766535697
WDR62	1.97145271106811	3.0382800398216	8.22558575392796	2.30371260653067e-15	9.39933994544789e-14	24.2035771600237
FOXD3	-1.17408080493038	-0.542017864499437	-8.22088766096303	2.38310939832794e-15	9.69627636444682e-14	24.1703810928091
RASGRP2	-2.3137750850419	1.42109556599108	-8.21931828493238	2.41022933960747e-15	9.7673438761429e-14	24.1592951742986
PAQR4	2.05303564554034	3.85455516842274	8.21929819554111	2.41057846815201e-15	9.7673438761429e-14	24.1591532747849
GJC2	-1.76106979974107	1.12397311860284	-8.21797369247652	2.43370727565698e-15	9.84743848623913e-14	24.1497983293218
SLC9A9	-1.95252944907279	1.24411907545518	-8.21672243430734	2.45575843460891e-15	9.92295770232664e-14	24.1409617187768
ESPL1	2.09379993983402	3.33119821155861	8.21638971516173	2.46165516079593e-15	9.9253566672707e-14	24.1386121609817
CENPX	1.26156481054463	7.04121114480783	8.21630671825129	2.46312828028872e-15	9.9253566672707e-14	24.1380260737309
SLC5A6	1.72152028240245	5.54881306668723	8.21348325972232	2.51376431292325e-15	1.0115484278446e-13	24.1180906315045
DNAJB5	-2.45160503468784	2.94307367325789	-8.21128535754256	2.5538923766244e-15	1.02628638097684e-13	24.1025754724897
PABPC1L	2.34805825969895	4.42690076383562	8.19938554637841	2.78239617047558e-15	1.11657939471345e-13	24.018626289333
EBP	1.31625278011702	7.33207650486019	8.1926898593235	2.9197312934348e-15	1.1700893056248e-13	23.9714294475626
KCNH2	-2.75451632655322	0.705480526516557	-8.18169162291008	3.15999283981959e-15	1.26291937575054e-13	23.8939656181673
CKS1B	1.67420083518593	6.62865081848583	8.16822448375002	3.4809235913179e-15	1.38739668853956e-13	23.799215982387
KCNK2	-1.27956557745889	-0.505565955106722	-8.16071355677793	3.6736885412794e-15	1.46223785077147e-13	23.7464214852636
RELN	-1.65788692158196	-0.458217469653203	-8.15958170113277	3.70363731861867e-15	1.47215814449028e-13	23.7384687194202
LPP	-1.99387535663414	3.84642345642635	-8.15612740161061	3.79653706952862e-15	1.50704001967264e-13	23.714202732843
SHCBP1	1.90093125578333	2.80553433108558	8.14940585028061	3.98395311122503e-15	1.57716089720726e-13	23.6670062727063
SMOC2	-3.56138994740105	3.47920330982137	-8.14556955709345	4.09498677031947e-15	1.61892898024978e-13	23.6400818743829
OMD	-2.66863294981389	0.279337559268959	-8.13578735981277	4.39213901057561e-15	1.73173233263543e-13	23.5714691016136
CHEK1	1.57887638136175	3.59693775094546	8.1155535233152	5.07601934551065e-15	1.99599982183536e-13	23.4297397042431
PYCR3	1.28381860166903	3.30992570500313	8.11458379541644	5.11131336619599e-15	2.00718398207388e-13	23.4229536693998
SPRY1	-2.09434917935376	4.40019619887078	-8.11291735668219	5.17253181813567e-15	2.02850494795561e-13	23.4112935280204
CYB561	1.38161723926945	6.60516828110269	8.11179363020733	5.21422143048299e-15	2.04212054553475e-13	23.4034317584416
GPR17	-1.03327551951756	-0.520167257839148	-8.10885637572924	5.32476599044111e-15	2.08263043644823e-13	23.3828860305201
MIR221	-2.82236844482951	0.917374800168188	-8.10265123036682	5.56596614201605e-15	2.17406637507147e-13	23.3394997640448
ERCC6L	1.86520863634477	2.19953471112312	8.09866335128754	5.72664293826292e-15	2.23384826732906e-13	23.3116294518354
FKBPL	1.07660645246796	2.58131047512125	8.09777131102139	5.76320670217754e-15	2.24512154707834e-13	23.3053965790119
TRMU	1.05079598951662	4.39464826270579	8.09065515541444	6.06326726737746e-15	2.35887668788609e-13	23.2556925594609
MIR23A	-2.64958972755719	0.842163270675436	-8.08380252160908	6.36678203300132e-15	2.47039575704336e-13	23.2078594979206
DDIAS	1.7916607649281	2.95785869343754	8.0795733676306	6.56153652408259e-15	2.542595403082e-13	23.1783538345899
SEMA3E	-2.24596769342799	0.475362244778758	-8.07708161152614	6.67902554209548e-15	2.58470347761806e-13	23.160974841269
PIF1	1.77823765349397	2.99586684216306	8.06457964029795	7.30060763695528e-15	2.82152111773885e-13	23.0738381709096
PRKCB	-2.51201079927921	1.27434738288783	-8.06020718231054	7.53121515710891e-15	2.9068109094533e-13	23.0433863122599
CENPH	1.45356046022254	4.7418954050598	8.04737039575972	8.25061706784197e-15	3.16778279164391e-13	22.9540551666763
RBMS3	-2.10226045892161	1.072647500773	-8.04580179759953	8.34305121953835e-15	3.19489784936439e-13	22.943146492836
PLN	-3.82511707160098	1.66998761704899	-8.04419414448136	8.43884794248708e-15	3.22736358322662e-13	22.9319678415739
OLFML1	-2.26289555487888	1.81444883750671	-8.04318328031347	8.49963865204961e-15	3.24637437173134e-13	22.924939744528
CDKN3	2.05304970134463	4.24002764735298	8.04273298491076	8.52685726868543e-15	3.25252973549661e-13	22.9218092469315
PJA2	-1.53040500716786	5.152287522419	-8.0367497192229	8.89679820187488e-15	3.38922891188459e-13	22.880225269554
CTSG	-3.61637398856402	1.39948191516965	-8.0203793108065	9.99192675055453e-15	3.80147395009734e-13	22.7665669019124
CNPY2	1.07303569098712	5.42647059176824	8.01902970930485	1.00879357478058e-14	3.83302305748341e-13	22.7572043680829
CDCA4	1.51466406816677	5.13481390572705	8.01499612645359	1.03803428311333e-14	3.93901739945659e-13	22.7292293015389
KIF22	1.36142532504646	6.4536177939671	8.00777851859323	1.09246038088388e-14	4.14018458706251e-13	22.6791972699877
LYPLA2	1.091018932559	7.21428166105453	8.00414813997645	1.12089169283932e-14	4.23697059893263e-13	22.6540442967176
UBE2S	1.6380132449777	5.20859668485032	7.99887672296623	1.16347996400413e-14	4.39228679710064e-13	22.6175364548264
PSRC1	1.67153078674071	3.70441700521214	7.99703817987336	1.17870638116592e-14	4.44404162628772e-13	22.6048075855767
MAP1B	-2.86636926445846	2.53248551537691	-7.9945206877839	1.19987531290599e-14	4.51803949763251e-13	22.5873816301502
MIR22HG	-1.85226907039753	3.26038017239023	-7.99347902315191	1.20874379620049e-14	4.54559043770132e-13	22.5801724669002
RAD51AP1	2.09532724207234	3.8506794195956	7.98747128886289	1.26116968975857e-14	4.736662315574e-13	22.5386076498323
TOR2A	1.08316423938609	4.28051816930882	7.9864340850189	1.27044528528006e-14	4.76538983767982e-13	22.5314340442933
UNC5C	-1.34301804294161	-0.0581494312016692	-7.98612214895796	1.27324804554115e-14	4.7697955874844e-13	22.5292767380839
NCALD	-1.98947681589515	1.53008142689992	-7.97902191119098	1.33872098186406e-14	5.00866298387071e-13	22.480189365884
MCM2	1.95459773386993	5.8909792819559	7.97548114861879	1.37260232684177e-14	5.12234205921399e-13	22.4557224539536
C1orf35	1.06585512266441	5.7888945898998	7.97512126504478	1.37609306842622e-14	5.12883542487863e-13	22.453236084413
ACTC1	-5.95690316377535	2.62805186340691	-7.97380656083247	1.38891988346987e-14	5.17006454717278e-13	22.4441537412186
SRPX	-3.41192257248373	3.42928365852392	-7.97154981626592	1.41121343089004e-14	5.23973351811455e-13	22.4285661086967
ATF3	-3.15318239919052	5.22680745952927	-7.97046848435346	1.42202034265267e-14	5.27043058700926e-13	22.4210983657269
BLOC1S3	1.16578408847735	4.12711373364698	7.97036296995311	1.42307922659987e-14	5.27043058700926e-13	22.4203697171803
ZDHHC12	1.31288615216174	6.89550133429193	7.96994979332354	1.42723313561497e-14	5.27914074593946e-13	22.4175165209717
THSD4	-2.03541970349236	1.91550487762289	-7.96907253821731	1.43609243155751e-14	5.29984686482578e-13	22.4114589888827
KIF14	2.00321619206844	2.15810929612174	7.96903730656653	1.43644936360187e-14	5.29984686482578e-13	22.4112157212246
ADCYAP1	-1.86116170002292	-0.047000598406101	-7.9672748979882	1.45441655281027e-14	5.35938778799709e-13	22.3990476525546
SNHG12	1.45062659025088	4.91934844580196	7.96440614484358	1.48413821766782e-14	5.46070061206436e-13	22.379245399134
MTURN	-1.77395935457673	3.62017784730007	-7.96426283148949	1.48563863724707e-14	5.46070061206436e-13	22.3782562832292
PFDN6	1.09132379854505	5.22073450276514	7.96238516540527	1.50543576222483e-14	5.52653391658851e-13	22.3652982823107
OCIAD2	1.4882692834962	7.34878291972452	7.95980088896158	1.53310954768536e-14	5.62108187727692e-13	22.3474675849604
MEOX1	-2.36965170709209	1.03174567646826	-7.95830884945388	1.54931515011073e-14	5.67339841531175e-13	22.3371749358721
PARPBP	1.53267990340007	2.4852417071597	7.94587534407551	1.69110392915238e-14	6.17137571853512e-13	22.2514596554149
MIR99AHG	-1.34392073568179	-0.325497087799509	-7.94583159794104	1.6916247489277e-14	6.17137571853512e-13	22.2511582498743
MAPK13	1.76323183808053	5.58128629735619	7.94432255276925	1.70968796034445e-14	6.22951601968789e-13	22.2407618670838
MT1JP	-1.3590521447507	-0.527357348999053	-7.94318100641724	1.72347860207712e-14	6.27196343451542e-13	22.2328982972809
TBC1D7	1.13613677942798	3.99416770553434	7.94055681475926	1.75559833541593e-14	6.3809247191079e-13	22.2148246730292
STON1	-2.22405854003281	2.11378789157579	-7.94035452089888	1.75809877464161e-14	6.38209462244434e-13	22.2134315965285
SGCD	-2.24978680174283	0.491247715234074	-7.93268868216038	1.85548737776682e-14	6.72728994203946e-13	22.1606610050787
MAGI2-AS3	-1.9278491435521	0.985850417899833	-7.93150179571155	1.87103457208853e-14	6.77527290350228e-13	22.1524940282459
UBALD2	1.36279006211201	7.72433785664134	7.92818043656494	1.91522824814479e-14	6.92674216412366e-13	22.129644555068
A2M	-2.62624047245273	7.40176663372642	-7.92369551262014	1.97654321628719e-14	7.13968354144676e-13	22.0988015717145
CH25H	-2.67343713571337	2.04600642539881	-7.91865195127667	2.04781228550121e-14	7.38801242657116e-13	22.0641323342431
MSRB3	-3.05588701438239	3.05848166506722	-7.91413255906463	2.11382578059942e-14	7.60743565634644e-13	22.0330801745091
NFIA	-1.93341983015264	2.98484509843852	-7.91320219072483	2.12767388729331e-14	7.6478781016267e-13	22.0266893722922
RASSF7	1.98729117762078	5.18342263340004	7.91240168693527	2.1396606651099e-14	7.67239313153229e-13	22.0211910717492
INMT	-2.3529187273877	1.88461654312808	-7.91239692960053	2.13973210051609e-14	7.67239313153229e-13	22.0211583969946
HELLS	1.49975730624422	2.32771476190071	7.90982348364487	2.17872166834613e-14	7.80264685503665e-13	22.0034853686739
FAM111B	2.31307750675753	3.32969040667996	7.90789945271234	2.20832949072742e-14	7.89902471683268e-13	21.9902749676015
GEMIN7	1.00601121168579	4.76578485591211	7.90699882218087	2.22232490482132e-14	7.93939123009031e-13	21.9840920588569
RHOJ	-1.9912552379532	2.38718749614398	-7.90594562968502	2.2388021469566e-14	7.9885150907544e-13	21.9768624641861
DDX11	1.3917470009412	3.75779180731546	7.89396200564933	2.43499338812792e-14	8.6674521634517e-13	21.8946519455148
NAT9	1.02614794172878	5.18814273727692	7.89238112271284	2.46211052002035e-14	8.75334073834905e-13	21.8838136542636
BOP1	1.26862049341811	6.44522594961584	7.89116224055528	2.48322149854607e-14	8.81769379392815e-13	21.8754582903488
CLIP3	-2.74157394810223	3.12711897663651	-7.88994962676179	2.50440117122869e-14	8.88213466236614e-13	21.8671468509352
CCNE1	2.15404472976546	4.83504263719373	7.87952131452767	2.69405928574611e-14	9.54322451945977e-13	21.795708960157
TNFAIP8L3	-2.60486876813513	1.72450664955986	-7.87615390026344	2.7582779695988e-14	9.74713547881746e-13	21.7726559621388
SNHG25	2.01767656030681	4.51859855614107	7.87596860325991	2.7618552228973e-14	9.74801792226221e-13	21.7713876500614
SVIL2P	-1.65139322941742	0.412160684762835	-7.87267226056278	2.82626347332616e-14	9.96334397726714e-13	21.7488287257559
RFC2	1.07833029430754	5.94905758558199	7.87168382593179	2.84586410070122e-14	1.00203832728416e-12	21.742065627243
WRAP73	1.00056597459908	5.61070983969236	7.87002496428276	2.87906121609172e-14	1.01251018397848e-12	21.730716737681
KIF15	1.76890048991641	2.06609566797488	7.86618686133585	2.95734141369518e-14	1.03879276635732e-12	21.7044656992113
PKIG	-1.89168790659929	5.44768664335803	-7.86535790325472	2.97452231403485e-14	1.04357642143294e-12	21.6987972250627
EMCN	-1.86695795702	1.30624034243231	-7.86217126399551	3.04149031052625e-14	1.06579495989075e-12	21.6770109174103
SPINT1	2.51856662379571	8.01098864002285	7.85771158256319	3.13771644349208e-14	1.09740284250514e-12	21.6465322007806
HSPB7	-3.73332430727114	1.74649245051771	-7.85637671677173	3.16709856214715e-14	1.10452562354882e-12	21.6374118674096
P4HB	1.01551757681971	10.0944595175748	7.85298912276751	3.24288832626352e-14	1.12961252696658e-12	21.6142716821808
CREB5	-1.69362510165381	0.183756874457314	-7.8524958670519	3.25407206300126e-14	1.13216200814278e-12	21.6109029434005
RCAN1	-2.0705540276792	4.15542379972197	-7.84218736605761	3.49670625335293e-14	1.21513653252638e-12	21.54053625254
NUDT1	1.25802163052631	5.78604190239857	7.83757067826546	3.61107812500478e-14	1.25191164108893e-12	21.5090447921002
PABPC5	-1.26686267969299	-0.257657780646766	-7.83416684467248	3.69775995154529e-14	1.27848397972989e-12	21.4858353770002
ATAD3A	1.08534851313522	5.39903681262046	7.83404823257579	3.700817254859e-14	1.27848397972989e-12	21.4850267435003
BDKRB2	-2.34572381689371	3.16643638618834	-7.83281344676659	3.73279317504738e-14	1.28520130156232e-12	21.4766091825446
COL21A1	-2.35027270826789	0.677394542051402	-7.83274396384804	3.73460057939233e-14	1.28520130156232e-12	21.4761355455642
RNF122	-1.60496812391643	3.55376004161325	-7.83262065517556	3.73781023700663e-14	1.28520130156232e-12	21.4752950079185
CENPE	1.83261981759146	2.86420535345484	7.83041048362889	3.79580362324599e-14	1.30361157260248e-12	21.4602309819918
MKX	-1.87681648738309	-0.0285482478733263	-7.83008676966433	3.80437186862577e-14	1.30502428444253e-12	21.4580248887966
FEN1	1.68718199023148	6.16639210305101	7.8298350993895	3.8110464047447e-14	1.30578484709937e-12	21.456309816681
FILIP1L	-2.67407244007074	3.84060920254754	-7.82623018208244	3.90793006986161e-14	1.33741602098827e-12	21.4317477107029
KCNK3	-2.38230448851628	0.377962337967585	-7.8179396461382	4.14005920137062e-14	1.41520460098194e-12	21.3752923191548
DDR2	-2.60459618788335	1.91361607384832	-7.81664504989879	4.1775147422959e-14	1.42634375729089e-12	21.3664806628375
LRCH2	-1.93360321514167	0.607168449259347	-7.81547973207704	4.21151580126605e-14	1.43627887541431e-12	21.358549874933
FBLN5	-2.63396846900482	3.77087468685763	-7.8147676585498	4.23242658003785e-14	1.44173182165359e-12	21.3537041622889
CRYM	-2.90244833955334	1.0492757029769	-7.80635223822337	4.48744999080078e-14	1.52682749687002e-12	21.2964617059298
FAT4	-1.66127176943967	0.315502724334055	-7.80616236837605	4.49337538285742e-14	1.52706997495137e-12	21.2951707279382
TSPYL2	-1.58776627927809	4.05690064763633	-7.80576985210608	4.50564938052094e-14	1.52946695947116e-12	21.2925019751983
KIF18A	1.86986600045566	2.43598447473805	7.80436161012102	4.54995801904198e-14	1.54272014083142e-12	21.2829280428958
GPBAR1	-1.65308736797619	0.528442473031065	-7.80349588566434	4.57741009692911e-14	1.55023385883859e-12	21.2770430594312
MIIP	1.14591778865404	5.81285784075389	7.78664851512657	5.14537685900185e-14	1.73656468991312e-12	21.1626163976866
MXRA7	-1.84938785205536	4.08082162436617	-7.78438917452893	5.22664981107143e-14	1.7619643983353e-12	21.1472851831313
SNED1	-1.78322922527867	0.781639764022103	-7.78326112338116	5.26770077603164e-14	1.77172553655393e-12	21.1396318150821
BDKRB1	-2.56646395032156	1.95536269005276	-7.78051211023698	5.36907713815895e-14	1.80375131608218e-12	21.1209843727384
MAD2L1	1.80990403500249	3.75458194600192	7.77088693332519	5.73943054635653e-14	1.92375992969696e-12	21.0557327510977
STK40	-1.21814721284619	5.09887935810509	-7.76871775677655	5.82631350769758e-14	1.94842299324202e-12	21.0410357229544
CIT	1.70132904319199	2.87155048689262	7.76739706536711	5.87984587046077e-14	1.96408306471093e-12	21.0320890297225
LINC00641	-1.61232860007717	1.5410165358105	-7.76689026580865	5.90051685164336e-14	1.96874306570492e-12	21.028656147072
CLDN5	-2.57760890944244	3.38962364678744	-7.76173665704448	6.11483243821179e-14	2.03792965048253e-12	20.9937569858117
CLCN2	1.26802503983177	2.82847935957389	7.76062145711698	6.16220962098471e-14	2.05138557780395e-12	20.9862073811655
RECK	-1.83927372450713	1.43492112639454	-7.76040395099473	6.1714920734246e-14	2.05214370364329e-12	20.984735018236
FAM110D	-1.54233161825981	0.885870740662867	-7.76004011347972	6.1870503181514e-14	2.05498456995743e-12	20.9822721645506
JPH2	-2.59830969798603	1.00567151948161	-7.75917306107968	6.22428293960855e-14	2.0650098382314e-12	20.9764033480292
COA6	1.00516548640119	4.91947105551841	7.7555566198035	6.38197695022369e-14	2.11493229362899e-12	20.9519300745945
SFRP1	-3.80781139875273	1.78541872772583	-7.74936100103967	6.66134547558845e-14	2.20252952265647e-12	20.9100229100907
ATP5MC1P4	1.70352601005788	1.21949860551889	7.74665195817534	6.78725843821844e-14	2.24163174687271e-12	20.8917068781565
SLC35A2	1.27973052468345	5.69688907818025	7.74220098245114	6.99925057531072e-14	2.30644595729727e-12	20.8616240000574
GEN1	1.30338731913032	2.5340449073659	7.74185099901041	7.01619398966706e-14	2.30943149356513e-12	20.8592591146044
ZEB1	-2.29093492561417	2.37126270907612	-7.73975222532486	7.11865202198091e-14	2.34052649813615e-12	20.845079108804
SLC37A4	1.27356560389503	3.89683753614285	7.7390288971387	7.15430434999928e-14	2.3496115014936e-12	20.8401927375855
RHBDF2	1.45819746118621	4.44978824567073	7.73662944899302	7.27383731790768e-14	2.38352420836807e-12	20.8239859730485
BRMS1	1.02794877021409	6.70682350014935	7.73554838659993	7.32833413720806e-14	2.39775928828486e-12	20.8166853150931
CNTN1	-3.20703801688063	0.999167606360124	-7.73544338978947	7.33364848029778e-14	2.39775928828486e-12	20.8159762889911
CADM2	-1.06678118039743	-0.67193774127518	-7.72689035618072	7.77956673815162e-14	2.53788872599278e-12	20.7582434676873
PALLD	-2.58297768614576	4.9836041462858	-7.72586662416897	7.83470016197678e-14	2.55303160450623e-12	20.7513365268002
HAS1	-2.74113589657625	0.484060364291639	-7.71691055424947	8.33376068924799e-14	2.7096284061212e-12	20.6909409692539
RAP1A	-1.06535174037712	5.08781035635382	-7.71111830725019	8.67308635393419e-14	2.81682998601444e-12	20.6519089493221
GSTM5	-3.22458487901501	2.05227387820913	-7.71073570704316	8.69597385348265e-14	2.82113570362984e-12	20.6493315142545
PRKAG2	-1.3594234405458	2.53803320723607	-7.71043734293214	8.713863603879e-14	2.82381232605791e-12	20.6473216134876
MIR4653	2.50750987385192	3.96816329492586	7.70523635745879	9.03160752049379e-14	2.92152163186313e-12	20.6122951297231
HSD17B6	-2.60611280299643	2.44894887136344	-7.7051765745302	9.03532547693462e-14	2.92152163186313e-12	20.6118926203627
SIRT7	1.19818302913224	5.1655080846045	7.70067220720972	9.31984131592671e-14	3.01019571499529e-12	20.5815721955031
STMN1	1.89086961163244	7.60713668166924	7.69487978184087	9.69873628648767e-14	3.12912422370767e-12	20.5426011347791
KNOP1	1.08918360921468	3.18096526526991	7.69365353676055	9.78087515113342e-14	3.15215332840983e-12	20.5343538844787
TOMM40	1.03416347772782	7.23487261963328	7.68776854490138	1.01847218062538e-13	3.27869698147478e-12	20.494787553167
GNG11	-1.95430497955457	3.84263069039849	-7.68739516332256	1.02108920826239e-13	3.2835135407296e-12	20.4922779851418
C4orf48	2.13735562708071	2.89504507485604	7.68546403591824	1.03473067551225e-13	3.32373192315038e-12	20.4792999870463
ACTN2	-1.83021528620106	-0.309001194216779	-7.68251045607732	1.05594313558325e-13	3.38815489122798e-12	20.4594554511046
HDC	-1.95714349934297	0.381074232817375	-7.67889931519723	1.08246156781011e-13	3.46565154415269e-12	20.4352007415349
ITGB1BP2	-1.83377403076493	1.65714808379409	-7.67812030610574	1.08826777464545e-13	3.48043716792998e-12	20.4299695561955
TSTA3	1.16228304190501	6.72442348657329	7.67595516262636	1.10456708650566e-13	3.52871240994364e-12	20.4154323432064
HAND1	-2.24919428195551	-0.250627533108543	-7.67526502001918	1.10981293788414e-13	3.54160893413027e-12	20.4107992387518
KPNA2	1.69568581172422	7.30451559740125	7.67341876159874	1.12396763839016e-13	3.57671985933682e-12	20.3984063845343
XRCC3	1.25694475421454	4.35848116334316	7.67335259150708	1.12447823534706e-13	3.57671985933682e-12	20.3979622653197
E2F1	2.14171475051736	4.78423004232981	7.67233739198194	1.13234068927543e-13	3.59782217921081e-12	20.3911488316669
ARHGAP6	-2.45530805352881	1.09688716960478	-7.6715467016954	1.13850191137365e-13	3.61347925175417e-12	20.3858426480163
ARHGEF39	1.5078251643085	2.78001482915941	7.66934979419329	1.15579473695148e-13	3.66318058971991e-12	20.3711017643314
BRIP1	1.58321053168285	1.54645429888495	7.66908295718084	1.1579126902477e-13	3.66318058971991e-12	20.3693115504439
PTGES3L	-1.56237152504154	0.785184563172923	-7.66853642347155	1.16226262201791e-13	3.66661238951755e-12	20.3656449942953
IL6	-3.61137711126357	1.8352872750092	-7.66850862508138	1.16248430311821e-13	3.66661238951755e-12	20.3654585072367
RASL11A	-2.22002102163171	2.42324152091994	-7.6678603199863	1.16766611996671e-13	3.67814827789513e-12	20.361109461577
KNTC1	1.58902924452928	3.62092188918278	7.66662467482892	1.17760562647537e-13	3.70547334345821e-12	20.3528211162314
PPP1R35	1.21259981036685	5.86113870506323	7.66011425900015	1.23136935022322e-13	3.86671272139608e-12	20.3091678918354
KCNN3	-1.34251221515623	0.176508678306776	-7.66010024920424	1.23148761531406e-13	3.86671272139608e-12	20.3090739845887
GNAZ	-1.42141653193224	-0.166747803898012	-7.65976430815261	1.23432685211673e-13	3.87147806560595e-12	20.3068222207147
SLC24A3	-2.69853519167586	2.20636214343394	-7.65851509609262	1.24494142656828e-13	3.90059455522116e-12	20.2984495919848
ITGA7	-2.62972060885889	2.98840268526659	-7.65569447718718	1.26924045634341e-13	3.97247854365174e-12	20.2795486917602
MGLL	-2.34519280844921	3.84860383935942	-7.65228888448165	1.299202777459e-13	4.0619151937739e-12	20.2567349396418
TACC2	-1.81401469386778	3.48287626864258	-7.65166871473871	1.30473359585886e-13	4.07485828258904e-12	20.2525813091577
DNAJB4	-1.66520981387956	3.52803444280071	-7.651368639258	1.30741806734045e-13	4.07889374683051e-12	20.2505716242807
PRR19	1.49123109323189	1.9982398411026	7.65042238043263	1.31591900337221e-13	4.10104757487114e-12	20.2442346705438
DCLK1	-1.94931667069561	0.164708098736761	-7.64786273020704	1.33918829502269e-13	4.16913082919124e-12	20.2270960588047
TFAP4	1.20073671297278	4.2656657196502	7.64113232220309	1.40232678440579e-13	4.36105765914731e-12	20.1820521563405
UQCC3	1.14333880442202	5.34924009330447	7.63572152168539	1.45520663520568e-13	4.52070820555148e-12	20.1458617080327
TICRR	1.59659776708592	2.31658107631937	7.63426818125348	1.46974201526922e-13	4.56102673064744e-12	20.1361442777939
RERG	-2.47354894171571	2.00094434103129	-7.62911096526293	1.52248587876505e-13	4.71970622417164e-12	20.101673077537
MAP1A	-2.40579523887332	1.65000321927444	-7.61840069423438	1.63805585064489e-13	5.07260530070213e-12	20.0301414803625
PCP4	-5.4479931084817	2.72226923726086	-7.6172918401094	1.65050410679769e-13	5.10575689637153e-12	20.0227400510326
C2CD4B	-2.37741713060567	1.09090825811478	-7.61642699976893	1.66027770518873e-13	5.13057335163544e-12	20.01696794515
ZDHHC11B	-1.48903055794105	-0.263682410213384	-7.61419210177144	1.68579941841461e-13	5.20395089172349e-12	20.0020541294489
RTL5	-2.17883349122368	1.3491093455527	-7.60919354169994	1.7442894451937e-13	5.36879617040011e-12	19.9687100383683
CLN6	1.05018716269848	6.11959257428277	7.60852693570221	1.75223933132457e-13	5.38634325405596e-12	19.9642645439009
TAGLN	-3.48699644398694	6.80133562670031	-7.60648579046896	1.77680466851483e-13	5.45613131699601e-12	19.9506543004482
RORB	-1.18725597945018	-0.520458194283062	-7.59113916885098	1.97270099513937e-13	6.04500791345272e-12	19.8484130132025
LBX2	1.59500602912811	1.56066888964885	7.58990852855592	1.98930188230548e-13	6.08950874003542e-12	19.8402211386585
KRT18	2.69197965944051	10.3822800477906	7.58513369867531	2.05502649916339e-13	6.28413374665883e-12	19.8084466198499
RSPO3	-2.21994102691315	0.398768042554839	-7.58420694170445	2.06802897213727e-13	6.31730018130983e-12	19.8022812032824
TMEM35A	-3.0870637667313	0.924789077189633	-7.58129976618064	2.10934536182387e-13	6.43679920569064e-12	19.7829444282785
ST8SIA1	-1.65698308597996	0.269117834196488	-7.57769065548239	2.16177113334309e-13	6.58991522906201e-12	19.7589466776806
PCNA	1.47133341467769	8.19086477510855	7.56938474705207	2.2873511851766e-13	6.96548367668904e-12	19.7037520594958
EMP1	-2.50486129991447	5.5642060333349	-7.5610943825137	2.41986093297033e-13	7.35371639329522e-12	19.6487068499949
WDR4	1.13237027550197	4.14562049708809	7.55741628659791	2.48104662835535e-13	7.53184051582072e-12	19.6243003052228
SLC12A8	2.18059668831539	3.63504716805103	7.55446002775027	2.53132767512459e-13	7.67652631912783e-12	19.6046901978195
ZBTB4	-1.11918660483486	4.22662319562481	-7.55316672258534	2.5536392163703e-13	7.73618002518799e-12	19.5961130059431
CPEB2	-1.53806696726632	1.84572528467748	-7.55003161310531	2.60853240652011e-13	7.8780367885574e-12	19.5753256406911
LINC01354	-1.02160268317434	-0.310543197302968	-7.54409356940939	2.7157091128075e-13	8.19327481562262e-12	19.5359714964572
RAB37	-1.83416547888163	0.853844602866181	-7.54054902144187	2.78174175742521e-13	8.3838605744621e-12	19.5124914424392
DES	-6.73663991710403	5.22838561881888	-7.53742401631643	2.84126953093101e-13	8.55446977478149e-12	19.4917975613221
BID	1.22393253185113	5.86334850835301	7.53705405456727	2.84839946891287e-13	8.56713166753619e-12	19.4893480978839
DBF4	1.26007246134105	3.55406688919624	7.5321778233221	2.94403895581487e-13	8.82989247368284e-12	19.4570718775997
DNA2	1.46336136436553	2.48337529057547	7.53213942208544	2.94480455599527e-13	8.82989247368284e-12	19.4568177597935
SNORD104	2.18350097758175	5.68870889733836	7.53003508544154	2.98705978367298e-13	8.943943997992e-12	19.4428939595619
INSYN1	-1.92207346392749	0.15562387773761	-7.52994177086583	2.98894732003215e-13	8.943943997992e-12	19.4422765924236
SBSPON	-2.72178610665996	1.52471879132044	-7.52935964361509	3.00074896622004e-13	8.9700960168792e-12	19.4384253839265
NR2C2AP	1.04352106627208	6.10386693432139	7.52878020562394	3.0125416969797e-13	8.99616809510911e-12	19.4345921934215
FERMT2	-2.46483961491211	4.18932356610275	-7.52645743970543	3.06027493086681e-13	9.12940469447487e-12	19.4192285313528
MYADM	-2.76151259745096	5.37303442115558	-7.52136542338187	3.16754024637305e-13	9.43978550534065e-12	19.3855607002368
FCER1A	-2.58754606075437	1.2604606805421	-7.51871479387935	3.22483460868345e-13	9.59101826003875e-12	19.3680419525565
STARD13	-1.84126079947086	1.96017657253708	-7.51495214636342	3.30792342811869e-13	9.82815586478062e-12	19.3431816991632
ALKBH6	1.29236759585126	2.89036649275574	7.51121193606155	3.39260683828465e-13	1.00593539805211e-11	19.318479149649
DHCR7	1.60049291030517	6.11224449377015	7.51075092577194	3.40319151466668e-13	1.00805354319677e-11	19.3154350194365
TENT5B	-3.01407696844388	2.42604490943613	-7.5061100871451	3.51157334582571e-13	1.03910647642388e-11	19.2847987490286
MIR7111	2.15518785897889	2.42257381915775	7.50087616128118	3.63789085893617e-13	1.07323275642029e-11	19.2502646786213
USP2	-1.82626316878633	0.836201208576371	-7.50034409121223	3.65098006597397e-13	1.07588389168917e-11	19.2467550518993
RMI2	1.82728236360131	5.39583076515766	7.49285478154943	3.84022066214599e-13	1.12951068571854e-11	19.1973745464222
PGP	1.05646981128648	4.50453842873081	7.48699012198494	3.99512825973707e-13	1.17154436805803e-11	19.1587325709501
PREX2	-1.59101515756934	0.473691134506629	-7.4859204948047	4.02403769499167e-13	1.17884184274781e-11	19.151687352795
FAM72B	1.68352362972526	1.42554153338127	7.4857033376129	4.02993205229367e-13	1.17938920551392e-11	19.1502571173091
SYPL2	-1.62731475777469	0.137609567355131	-7.48531554064614	4.04047930160323e-13	1.18129581976514e-11	19.147703097543
CYP27B1	1.80545308031259	2.30072260088634	7.47982495212681	4.19276313926206e-13	1.22459617312744e-11	19.1115531518629
PCSK7	-1.44776569827094	3.49356619024992	-7.47791503618895	4.24705017602817e-13	1.23921648313491e-11	19.0989830769963
MEF2C	-1.84077031003155	1.99525721305203	-7.47484751669638	4.33569357230768e-13	1.26256603579278e-11	19.0787994227578
PRKAA2	-1.72742654565463	0.121444160270482	-7.47365636498034	4.37060401040226e-13	1.27097174447174e-11	19.0709636035025
BORA	1.48150113325913	2.76367274657493	7.47356693759091	4.37323611001029e-13	1.27097174447174e-11	19.0703753571189
RYR2	-1.48416448997098	-0.243403761613087	-7.46975468584723	4.4869056967109e-13	1.30271459251879e-11	19.0453036982455
KAT2A	1.19152270624092	6.30710377931786	7.46227705970922	4.71838554243501e-13	1.36856539074885e-11	18.9961549245666
CACNA1C	-1.66805735060317	0.326717105782089	-7.46165876610783	4.73804406238495e-13	1.37290801985724e-11	18.992092714136
BAG2	-2.11125857827793	2.20379608232604	-7.46050650133554	4.77489565709078e-13	1.3822190540956e-11	18.9845229859897
MCM4	1.56491184708556	6.5151660035849	7.45726493596742	4.88008847589469e-13	1.40849450149098e-11	18.9632325618839
SLC8A1	-1.68890819776361	0.653703424232262	-7.45623466629449	4.91399772095731e-13	1.41688546491579e-11	18.9564672991019
MANF	1.07835023666243	8.13566245808592	7.45556739472083	4.93608337094919e-13	1.42185410375572e-11	18.9520860463586
NFIX	-2.05007509471506	3.7998744391012	-7.45414363722862	4.98353500197689e-13	1.43411255287734e-11	18.9427387760865
ZNF695	1.4346958843641	0.808085780809518	7.45035557989995	5.11198468075837e-13	1.46963288736817e-11	18.917876071761
ATP13A2	1.06672038585532	5.64670200085678	7.44778490859704	5.20100612250624e-13	1.49375955253745e-11	18.9010091590111
PNKP	1.04667683425824	6.29851819837195	7.44722591395522	5.22056514315798e-13	1.49790848059562e-11	18.8973420283061
PPP1R1A	-2.46916235849576	0.284705255769305	-7.44613362195804	5.25899342412935e-13	1.50745804657406e-11	18.8901769590593
GALNT15	-1.55649002736167	-0.0680152036495393	-7.44466879434172	5.31096577315123e-13	1.5208674714024e-11	18.8805694525182
SKP2	1.65499195443237	4.1966975884382	7.44180976203689	5.41386662864051e-13	1.54882053599633e-11	18.8618218378058
YIF1B	1.1914134646347	5.28324269463207	7.44063478413938	5.45672308187646e-13	1.55955807496167e-11	18.8541187309616
PRR26	-1.29188959630943	-0.400766083959021	-7.43636219865391	5.61539859952755e-13	1.60178288191976e-11	18.8261157416479
ACKR1	-4.11239023383788	3.59495360948955	-7.43523574021598	5.65798479029161e-13	1.61236054894545e-11	18.8187348769117
ZHX1-C8orf76	1.07022621058142	1.73301162381359	7.43168780047671	5.7942059901953e-13	1.64957497067805e-11	18.7954934384034
CYTL1	-2.43494325743944	1.22898795753626	-7.42950158789664	5.87974790425066e-13	1.67230305684488e-11	18.7811765079192
ABCB1	-1.498286995321	0.657536441901937	-7.42838126241052	5.92406479905705e-13	1.68327331026553e-11	18.7738410508152
SPEG	-2.42776261221714	1.01017960926917	-7.42465935957381	6.07366829757293e-13	1.72244058835817e-11	18.749477602446
HTR1B	-1.12296034189739	-0.481109600678374	-7.42128500616746	6.21251495161851e-13	1.75841184065376e-11	18.7273973462613
ZWILCH	1.17716952779479	3.99479921991017	7.42105486107988	6.2220979661869e-13	1.75942432354677e-11	18.7258916622302
LINC00865	-2.10027707725628	1.86302427020131	-7.42086925463394	6.22983704177426e-13	1.75991394540769e-11	18.7246773907412
TWIST2	-2.26642676552785	0.741118379650112	-7.42001198937851	6.26570492676322e-13	1.76834128930182e-11	18.7190693080986
TSPAN18	-2.38156715351846	2.55605564010232	-7.41437007295715	6.50688969339439e-13	1.83287820738451e-11	18.6821733375126
GRIK5	-1.49755938389221	-0.0291899990838829	-7.41121093067127	6.64590926898759e-13	1.87023930869348e-11	18.661523225288
WWTR1	-1.72452161112025	4.52279971523412	-7.41052756520398	6.67636380182001e-13	1.8770065026326e-11	18.6570572193909
BOC	-2.61300608047071	1.57064922646039	-7.40302962886516	7.01967610936171e-13	1.96974532206658e-11	18.608076775227
RANBP1	1.09039418216036	6.16153756175404	7.40096190587979	7.11737279256062e-13	1.99524819098625e-11	18.594576068478
TSEN54	1.01834996529488	6.16461269461928	7.38675832659251	7.82563083320985e-13	2.18960702252992e-11	18.5019160063541
GFRA3	-2.52114839541872	0.88483550131814	-7.38573630987598	7.87919060402694e-13	2.20248939642146e-11	18.4952539749358
MEIS1	-1.76014196022374	3.41716027378513	-7.38491858234531	7.92230427068327e-13	2.21242996768033e-11	18.4899241194447
SHE	-1.42172597322428	0.463644715283923	-7.37804380431679	8.29407724239419e-13	2.30964822068382e-11	18.4451331605137
SCN11A	-1.66303226871315	-0.452874157918945	-7.3769598773751	8.35424112953286e-13	2.32419272449824e-11	18.438074043707
RPS20P22	-1.66076239228325	-0.230016735830769	-7.37637503580117	8.38688135696783e-13	2.33105967127488e-11	18.4342655735722
ANTXR2	-2.17219332669431	3.38179960659839	-7.37463892342646	8.48451605973846e-13	2.35596111819942e-11	18.4229614412807
NPR1	-2.08000338800107	2.0199676679284	-7.37350885396885	8.54866898040525e-13	2.37152706231981e-11	18.4156044681493
ANLN	2.24697665350941	4.82540440664265	7.36915501837716	8.80032854780257e-13	2.43903145513601e-11	18.3872683121957
UNG	1.07467025730764	6.27866259616244	7.36828926086125	8.85123366668949e-13	2.45082126905169e-11	18.3816352307921
TRIM11	1.03505825296804	5.66745202940696	7.36527254600736	9.03088767004854e-13	2.49820447869756e-11	18.3620108779247
TIPARP	-1.71092757742153	4.60532278158714	-7.36432377119767	9.08812872816022e-13	2.50953427031065e-11	18.3558401894099
COLGALT2	-1.77744275964415	0.0144638611945355	-7.36430975258322	9.08897716606795e-13	2.50953427031065e-11	18.3557490190715
NTNG1	-1.47311811658012	-0.407128830826267	-7.36331913784505	9.14912931887143e-13	2.52376406211242e-11	18.3493068770076
TMPO-AS1	1.46488932205454	2.00739019811803	7.35638979956425	9.58099632947963e-13	2.64040721986929e-11	18.3042629587766
CDO1	-2.34910395454167	0.491017957556425	-7.3561035802661	9.5992600574003e-13	2.6405411521292e-11	18.3024031076053
NAA40	1.15899765714189	4.55229557492122	7.35600198816744	9.60575091679961e-13	2.6405411521292e-11	18.3017429762926
CKLF	1.13287885345085	5.07889381129524	7.3553553991332	9.64716379880649e-13	2.64867538412405e-11	18.2975416964844
MATN2	-2.98891872707535	4.13372111537779	-7.35342084847449	9.77212119889302e-13	2.68047088503344e-11	18.2849734620703
SFRP5	-1.59225080793296	-0.453221446950153	-7.35075649517743	9.9468312591869e-13	2.72584117621965e-11	18.2676681024934
TEPSIN	1.08467873715366	3.77644506260694	7.34908704002393	1.00578664622962e-12	2.75369343937353e-11	18.2568272296457
GPM6B	-1.72772660339994	1.45490066052006	-7.34512087145015	1.03265736647163e-12	2.82462162005474e-11	18.2310799448974
PKD1	-1.21592130798012	2.77040449698885	-7.34188821862719	1.05508040516921e-12	2.87789389845734e-11	18.2101024243007
ZMYND19	1.03111379668359	5.03267688851695	7.34131068196191	1.0591366194378e-12	2.88627044338886e-11	18.2063553942218
GYPC	-2.54784088929868	3.44326720174305	-7.34021913275889	1.06684488101924e-12	2.90187751062754e-11	18.1992741005526
TCEAL5	-1.97440087382627	-0.147544823694876	-7.33852551187305	1.0789143127268e-12	2.92926735786205e-11	18.1882885579087
MXD3	1.43280464750174	3.54724679245276	7.33705597386269	1.08949571754476e-12	2.95525713384017e-11	18.1787581067926
ARC	-1.98755833689569	0.190756459517023	-7.33356315167481	1.11505759897859e-12	3.01621536122602e-11	18.1561119222229
CCDC167	1.15289328501438	6.42806310084822	7.33301615389683	1.11911387712505e-12	3.0243949290017e-11	18.1525661467985
MTHFD1L	1.32513540310831	2.8719752236545	7.33249064405751	1.12302449438793e-12	3.03216613484741e-11	18.1491598550358
MIS18A	1.22718179743783	3.27306003688152	7.3315950252836	1.12972033428325e-12	3.04743620560107e-11	18.1433549985605
ABCC9	-1.85797477991381	0.664088171098357	-7.33118457722652	1.13280205418872e-12	3.05293801080576e-11	18.1406949078275
TSLP	-1.64662461719061	0.490605669256531	-7.33078695458555	1.13579537183574e-12	3.05819167444191e-11	18.1381180482296
FZD7	-1.98990648916388	3.86610944580422	-7.33030801968482	1.1394111528916e-12	3.06511016748938e-11	18.1350143751897
RGS9	-1.40271908564827	0.0558720510183881	-7.32968707237259	1.14411595349592e-12	3.07468804593067e-11	18.1309906444188
FGF7	-3.10802774430336	1.56089591114166	-7.32956136838701	1.14507071449407e-12	3.07468804593067e-11	18.1301761164082
SDF2L1	1.30586843087323	6.53253597582983	7.32497239868817	1.18046763938982e-12	3.16393408013951e-11	18.1004482591331
TXLNB	-1.0278861940174	-0.269907196670693	-7.3238049781857	1.18964308261871e-12	3.18270265801964e-11	18.0928878878215
DENND2A	-1.99890287077595	1.8647383348771	-7.32297147464343	1.19623700798125e-12	3.19742364496447e-11	18.0874905805309
OXER1	-1.907802498876	1.5025676377553	-7.31689413783255	1.2454154478686e-12	3.32583824478674e-11	18.0481515502666
LINC00092	-1.19113621560566	-0.304783851892532	-7.31391812596221	1.27021844271761e-12	3.3889844516769e-11	18.0288968796962
LINC00881	-1.05701348665764	-0.520925751334869	-7.30916086247476	1.31088064217791e-12	3.4911851888383e-11	17.9981302426242
LONRF2	-1.84599944378961	-0.00979371277440359	-7.3091577611891	1.31090756365323e-12	3.4911851888383e-11	17.998110190768
MTG1	1.26729262938943	3.02606616649172	7.30741809292247	1.32609530201392e-12	3.5274538519759e-11	17.9868631321001
ETV4	2.58676901738815	4.62059829848898	7.30732255878113	1.3269343385825e-12	3.5274538519759e-11	17.9862455585481
RFC4	1.43937220595283	5.57094003923072	7.30438960377827	1.35294915337093e-12	3.58684574190059e-11	17.9672887406862
MYOZ3	-1.12121649545554	-0.331920366557066	-7.30347206702551	1.3611901923057e-12	3.60543098405022e-11	17.961359563632
DUSP8	-1.4300319520886	0.505629836376819	-7.30169349285788	1.37730581040809e-12	3.64482147388483e-11	17.9498679628894
FYCO1	-1.51518201153841	3.78228506180013	-7.29924898580335	1.39976233537496e-12	3.69872316281908e-11	17.9340772380624
PDLIM3	-3.46002975090118	3.82588720041962	-7.29920179882139	1.40019934718087e-12	3.69872316281908e-11	17.9337724659238
DSN1	1.23343888686374	4.96592480192135	7.28888984250576	1.4989952735091e-12	3.95257124549497e-11	17.86720622738
CHAF1B	1.54420181967723	3.03778941882686	7.28838289122147	1.50402532479831e-12	3.96226815557254e-11	17.8639356217342
CILP	-3.4966761334968	1.11775919171646	-7.28414999226696	1.5466786093369e-12	4.0709748302358e-11	17.8366339154016
CDC7	1.58274193440556	3.38524053906759	7.27568699794683	1.63555854045447e-12	4.30104914206586e-11	17.7820856608466
KLHL13	-2.13282712034929	0.950837133760499	-7.26957816361091	1.7028206355911e-12	4.46990416842665e-11	17.7427418868407
CREM	-1.21077255556283	3.03496937108296	-7.26842693976277	1.71579784842026e-12	4.49993715035556e-11	17.7353303496646
ACTL6A	1.15989436996237	6.61271124090946	7.26574924429205	1.74636002990522e-12	4.57599437174182e-11	17.7180949868453
SOCS3	-2.38803941541991	6.61881542467714	-7.26120283935752	1.79948286520125e-12	4.70677236929201e-11	17.6888427661836
ISL2	1.72502538198059	1.53778474393313	7.25968431304618	1.81757813444789e-12	4.74986185982613e-11	17.6790755347819
TUBG1	1.05877048414938	6.38075501299663	7.25933932795904	1.82171399497014e-12	4.75642704836455e-11	17.6768567970955
HSPB8	-3.58472840230889	5.39931033057121	-7.25880090231584	1.82818744026901e-12	4.76907845616035e-11	17.6733941299943
BDNF	-1.42474745880375	-0.095608497952372	-7.25853279391854	1.83141932412015e-12	4.77325881673485e-11	17.6716699738954
MRM1	1.09391670806683	2.62274366283724	7.25596521455982	1.86265614626719e-12	4.84604900576353e-11	17.655160858922
MND1	1.51991821524079	2.99158663510165	7.2521968719483	1.90945315170494e-12	4.96339219868645e-11	17.6309392937399
CACNB4	-1.13464198406602	-0.464490396068219	-7.2508360463244	1.92663536026739e-12	5.00361550346039e-11	17.6221948065618
BRI3BP	1.31059640183588	3.46623220504814	7.25056297816941	1.93010149248325e-12	5.0081774333301e-11	17.6204402608098
BMX	-1.72870600869953	0.370504906029992	-7.2468410721989	1.97796117663401e-12	5.12782059022065e-11	17.5965310333289
BOLA2B	1.51335137508367	2.95813908355477	7.24666888388937	1.98020337877937e-12	5.12909442805851e-11	17.5954251415134
C1orf159	1.29796136411539	4.77520373615587	7.24575842840724	1.99210080259142e-12	5.15535273956851e-11	17.5895780169826
ECT2	1.83762240980378	4.35025307480058	7.24356451645142	2.02105966877022e-12	5.22567899352372e-11	17.5754906409062
TRAF2	1.07238663034992	4.82058088874868	7.23628992047756	2.12007822469345e-12	5.47204331210525e-11	17.5288034378093
SQLE	1.81721127412182	5.90524068069598	7.23584151934252	2.12633551047324e-12	5.48336256860156e-11	17.5259268706472
LINC02269	-1.26695211117194	-0.571131101291149	-7.23361561154267	2.15766738371344e-12	5.55438189858395e-11	17.511649369133
MRPL12	1.12408104468147	6.63099912867517	7.23093875368546	2.19594908311942e-12	5.64358401383239e-11	17.4944839175878
CENPI	1.50583923014108	1.6790787899675	7.23092330338374	2.19617196646831e-12	5.64358401383239e-11	17.494384856374
DNAJC18	-1.068743866686	1.10139403079216	-7.2301647508639	2.20714213669464e-12	5.66184140932308e-11	17.4895215217663
HSPA12A	-1.59868722623051	0.562366688532248	-7.22814742224979	2.23657982125599e-12	5.72732568738586e-11	17.4765896939327
AKAP12	-2.67874275492267	2.89151279843937	-7.22269047872709	2.31816002207937e-12	5.92587241246204e-11	17.4416228052712
ARHGAP11A	1.39131788797331	1.64105280926621	7.21812352108105	2.38868066771584e-12	6.10081954322018e-11	17.4123746398485
ITGA9	-1.88796807670499	1.75821283772875	-7.2171741466927	2.40360333820996e-12	6.13358534781018e-11	17.4062963802537
RGS5	-2.43405990044085	3.73742606180398	-7.21615708827361	2.41969169341689e-12	6.16926615828092e-11	17.3997854761045
CNRIP1	-2.10347571746907	2.64380920913049	-7.21386906298815	2.45627325081862e-12	6.25708912023752e-11	17.3851408485614
GPER1	-1.64671576233979	0.819549317918509	-7.21217102500678	2.48377326476909e-12	6.32164533374547e-11	17.3742748176309
BCL2	-1.6178501693855	1.36843024704909	-7.21115493353814	2.50037370903282e-12	6.35837220539206e-11	17.367773635517
FGFR1	-2.63704782865116	3.27532822280941	-7.21097275145503	2.50336163993766e-12	6.36044919704888e-11	17.3666080693709
ACYP1	1.18006851319563	4.80639022585581	7.20935880838173	2.52998550345988e-12	6.42252385821985e-11	17.3562833775349
ABL1	-1.26285440127402	5.19654917181181	-7.20907879392217	2.53463294900941e-12	6.42875084339658e-11	17.3544922576609
PEG3	-1.95284080217198	-0.0490740664123012	-7.20489208577754	2.60513063770511e-12	6.60184273629508e-11	17.3277183696528
STK32B	-1.26773840352102	-0.124156610075362	-7.19966596670139	2.69584288720424e-12	6.81992378071227e-11	17.294314582581
TMEM220-AS1	-1.44795305957363	0.220166969792358	-7.19846682480099	2.71709142630044e-12	6.86774748347467e-11	17.2866527071166
ZNF710-AS1	-1.79829203786062	2.83143490922655	-7.19050281713438	2.86245399865682e-12	7.2289301629872e-11	17.2357923546724
TCF3	1.02755974860908	5.51414525469048	7.18948469687113	2.88158031214118e-12	7.27096427598414e-11	17.229293541235
TPM2	-2.80441974066495	7.4557560592347	-7.18732338421262	2.92260033777395e-12	7.36812193589396e-11	17.2154999535322
KIAA0513	-1.61076015800967	2.08812958189946	-7.18371516547167	2.99236550733406e-12	7.53751913476795e-11	17.1924794025955
CTNNA3	-1.08581512894262	-0.657231621579945	-7.1809223119484	3.0474882548057e-12	7.6631904227067e-11	17.1746671370981
TLN1	-1.39149698693211	6.54716848067974	-7.17850091999769	3.09608722713005e-12	7.77872001018653e-11	17.159228380461
THRA	-1.48964393643064	3.55246930977764	-7.17698516040646	3.12689680968539e-12	7.8493952047758e-11	17.1495660018835
SLC25A22	1.11954709941551	4.85531761990687	7.17601831847707	3.14670637633817e-12	7.89235987113241e-11	17.143403597098
CHRM3	-1.64048125114291	0.0119021800617626	-7.16718397742598	3.3335272206285e-12	8.33239589832012e-11	17.0871259543899
TPSD1	-2.40003991823545	0.439034572691565	-7.16370560094371	3.41004250817884e-12	8.51638493410905e-11	17.0649825036136
PTGIS	-3.88296257587377	2.57998095613756	-7.16183219627151	3.4519658448531e-12	8.61374271081528e-11	17.0530598526525
FLNA	-2.55028608671102	7.92008984240152	-7.15663858375017	3.57085906003934e-12	8.8845256572359e-11	17.0200196792034
FAM72D	1.09939033500214	0.372948724841905	7.15656322560607	3.57261349179856e-12	8.8845256572359e-11	17.0195404124552
CRTAP	-1.10228227175915	5.91063806806798	-7.15619194568027	3.58126974239155e-12	8.89849848204923e-11	17.0171791844989
RUVBL1	1.0252108254283	5.61905814368074	7.15452559366645	3.62037492847592e-12	8.98804097709339e-11	17.0065828764294
MRPS26	1.02977578744533	7.56039493708933	7.15194854543468	3.68168061036425e-12	9.13250071808812e-11	16.9901992859939
NPR2	-1.46649600092487	1.66590284127808	-7.15094835510425	3.70574838536321e-12	9.18442461499283e-11	16.9838418240937
ADGRA2	-2.31410224911984	3.18564830665562	-7.15040706792605	3.71883796882309e-12	9.20907508847612e-11	16.9804015580003
SPON1	-3.1608945895007	3.10888459085925	-7.14560201930681	3.83704729159181e-12	9.49377537222822e-11	16.9498710289437
NAP1L2	-2.02813968508744	1.11446701274559	-7.13759424513287	4.04231245871373e-12	9.98478444165419e-11	16.8990267713651
C3orf70	-2.06597600691856	1.17068430570766	-7.13525464194155	4.10429715018908e-12	1.01208236544435e-10	16.8841802559148
SAMD4A	-1.90831484205182	2.22387763899647	-7.12974792158214	4.25390461298459e-12	1.04721122384356e-10	16.8492511648695
ULBP2	2.41255639079485	3.23136432261268	7.12956004632461	4.25910236578882e-12	1.0476104433735e-10	16.8480598480589
ARID5A	-1.50064301338036	3.81756968568704	-7.12806227329233	4.30076377448776e-12	1.05697042595318e-10	16.8385633553003
PDE4B	-2.17308062070782	1.83891260667213	-7.12694141530675	4.33220308526308e-12	1.06380460505266e-10	16.8314576862104
SEMA3G	-1.74429958958544	1.99732299745762	-7.12440045013285	4.40431506151568e-12	1.08060644662564e-10	16.8153525208495
HIPK3	-1.3203380623531	4.39167104997837	-7.12416910860933	4.41093882480859e-12	1.08132596546249e-10	16.8138864549594
KCNQ4	-1.70168506409829	0.491441194514381	-7.12014109429845	4.52785203477993e-12	1.10813220851193e-10	16.7883659906681
MYCT1	-1.49409644746551	1.25575484810779	-7.1119248997341	4.77585727699221e-12	1.16785257871024e-10	16.7363455701508
PART1	-1.74144695583034	0.106853720111762	-7.11050184632885	4.82014910408466e-12	1.17770031696547e-10	16.7273403918787
ST14	2.09013793715687	7.78027670242847	7.10824008397672	4.89137808933758e-12	1.19311341488047e-10	16.7130307316448
SMYD2	1.09802256397501	6.22731115061767	7.1072727496714	4.92215721410203e-12	1.19962225946022e-10	16.7069117221417
PRKAR2B	-2.2083383936993	1.84451476721075	-7.10373942094354	5.03620976596388e-12	1.2263987123351e-10	16.6845667364789
RPA3	1.08646435326354	5.26139874276558	7.10002325774959	5.15896871979083e-12	1.25524907513515e-10	16.6610749557173
RPS6KA2	-1.75830608700069	3.36234838781045	-7.0995382392476	5.17520630083722e-12	1.25711167979292e-10	16.6580096198446
HMGA1	1.65050013528714	8.47711567047274	7.09794759933725	5.22881172841327e-12	1.26908069249268e-10	16.6479578735034
DMPK	-1.43166876604679	5.22440107345051	-7.09599734800478	5.29528198532305e-12	1.28202715504164e-10	16.6356360577552
RGS19	1.15529822858904	3.82134493280046	7.09394142308646	5.36625379346561e-12	1.2981371170898e-10	16.6226494840781
SLC50A1	1.29951401768663	6.92356102315184	7.09031628895836	5.49368192728407e-12	1.32677173998175e-10	16.5997579930196
FAM43A	-1.84214187278111	2.76791426119239	-7.09007985078431	5.5020956474108e-12	1.32770915972734e-10	16.598265287262
NAV3	-1.12467980541031	-0.392347672878293	-7.08795874121352	5.57814500176109e-12	1.34495273931351e-10	16.5848758391227
JUN	-2.01507109118977	7.3699529486332	-7.08707988684263	5.60995713507908e-12	1.35151064368537e-10	16.5793290214212
JUNB	-1.52400643649124	8.9768978119401	-7.08694520247135	5.61484808428508e-12	1.35157744148834e-10	16.5784790200102
RASGEF1C	-1.16167768768429	-0.49701943547604	-7.07685258127756	5.99353639187033e-12	1.43800695003965e-10	16.514820182979
RIC3	-1.50890112801089	-0.141453072400184	-7.0762946709998	6.01518719896161e-12	1.44202053186236e-10	16.5113032759979
NRG2	-1.47846120179462	-0.174956877151516	-7.07518555467868	6.05845733877913e-12	1.45120611397821e-10	16.5043123746768
GPR146	-1.01312274176301	0.160189078596035	-7.0722981520418	6.17254501499636e-12	1.47732603116273e-10	16.4861167724236
CHAF1A	1.15224253819938	4.61270409444319	7.06676805995762	6.39698051828676e-12	1.52979219823029e-10	16.4512840807994
RASSF3	-1.51148527800762	4.60733721169393	-7.0649351753985	6.47312307584712e-12	1.54547791774198e-10	16.4397439470899
CDON	-1.78902373910964	0.701895544334109	-7.05850835461927	6.74721728545255e-12	1.60960692489684e-10	16.3992983730883
ILK	-1.54441479841452	3.35765859265066	-7.05510901726091	6.89677641687881e-12	1.64394682776619e-10	16.3779172825326
F8	-1.40649289359647	1.1461223715274	-7.05476866380747	6.91192913001615e-12	1.64621921840507e-10	16.3757769826083
SNRPF	1.05984485826689	7.11853221309495	7.05335582452569	6.97518024867846e-12	1.65993424358274e-10	16.3668932698343
ARHGAP24	-1.35762271204225	0.522731834209956	-7.04952770760985	7.14943483641769e-12	1.69864309434595e-10	16.3428297493517
HHIP	-1.74021243323082	-0.0842213484397683	-7.04917259991693	7.16581452747692e-12	1.70115507765345e-10	16.3405980688505
ZHX3	-1.10288198777684	2.24446986542182	-7.04838662992277	7.20219950101939e-12	1.70840837556569e-10	16.3356589433244
ST6GALNAC6	-1.16963791199308	4.65401259508514	-7.04749903680449	7.24350736916714e-12	1.71681673446401e-10	16.3300817309124
POLA2	1.04212754017688	3.96149803361286	7.0444351327689	7.38789703402033e-12	1.74962363469382e-10	16.3108338925675
MTFP1	1.24072965085453	3.99235485341422	7.03877979748804	7.6618814899908e-12	1.81208603604116e-10	16.2753237688272
MGAT4B	1.00455071990276	5.58677614507929	7.03633476148415	7.78340728874615e-12	1.83696112148517e-10	16.2599782681428
DCN	-3.39686444564327	5.65855299197034	-7.03624233938845	7.78803793440719e-12	1.83696112148517e-10	16.2593982927736
NAP1L5	-1.67228388453012	2.79259757511494	-7.03582639820023	7.8089114823136e-12	1.84040275039724e-10	16.2567882163165
SIGLEC17P	-1.33991774388655	0.00950863283183949	-7.03204181846429	8.00138137624601e-12	1.88424813036276e-10	16.2330451847613
BAIAP2L1	1.46288738252236	5.73755622359702	7.03015533254764	8.09905558044301e-12	1.9041880676491e-10	16.2212138638362
ANKRD29	-1.8015184151681	0.29521565161056	-7.02922499351812	8.14765526280866e-12	1.91407827525244e-10	16.2153800587625
COMTD1	1.50902332674946	5.33932701545805	7.02832915767895	8.1947234828394e-12	1.92359314446939e-10	16.2097631888573
SLC39A11	1.23937195003745	4.18070410155293	7.01751723406938	8.78431653961466e-12	2.05869242422409e-10	16.1420174728572
C1QTNF6	2.07865466372408	3.68872243740864	7.01423934821851	8.97116546592989e-12	2.10080169723754e-10	16.1214951362173
EGR2	-2.51477355481186	2.55611292109842	-7.01379280831109	8.99692005790306e-12	2.10514994485839e-10	16.118700007957
MRPS12	1.12810686584805	5.90319215085334	7.00748506344946	9.36858524825155e-12	2.18861806098508e-10	16.0792316090096
PPP1R16A	1.26882211804794	4.64979964869694	7.0066341055823	9.41986711968014e-12	2.19884467945044e-10	16.073909211337
NUDT10	-1.63954107997151	-0.0639373412119603	-6.99905389473477	9.88902679611244e-12	2.30652101904549e-10	16.0265207154593
FOXN3	-1.36043401911339	4.07389034086511	-6.99202419493831	1.03446024204922e-11	2.4070304043552e-10	15.9826102315448
GGCT	1.22892402969049	7.1680425429807	6.98553864794206	1.07831760868382e-11	2.50708844018989e-10	15.9421298722664
CXCL12	-2.79815537764209	2.29356202806436	-6.98209989925947	1.10230782158202e-11	2.56083327781486e-10	15.920678609932
HBEGF	-2.19612096108147	4.85239173444765	-6.98092740709417	1.11060697394609e-11	2.57806904134316e-10	15.9133664061167
LDB2	-1.72236603027968	2.59722633224733	-6.9785949228126	1.12729984079031e-11	2.61267791423672e-10	15.8988228599118
FANCG	1.21722126526232	4.92117804316996	6.97843382654326	1.12846181888194e-11	2.61330347700763e-10	15.8978185324507
TSACC	1.25555746638394	1.00907175605038	6.97700525943319	1.13881763566873e-11	2.63520241997752e-10	15.8889131795149
P2RY12	-1.21692386216378	-0.370838015763149	-6.97573915602365	1.14807378327971e-11	2.6542651314816e-10	15.8810218001175
LINC01828	-1.29832721239787	-0.276620946646708	-6.97563101559501	1.14886778860511e-11	2.6542651314816e-10	15.8803478344298
MTTP	-1.05634327546505	-0.546953767366765	-6.97447755247921	1.15737057900854e-11	2.67180229409418e-10	15.8731596013266
CYYR1	-1.13747535570478	0.601764317447722	-6.96880440340158	1.20009897739426e-11	2.76775982062079e-10	15.837819042498
NDC1	1.09260918335553	4.79446488487833	6.96854042127004	1.20212451849875e-11	2.76827220466782e-10	15.8361751383687
ARHGEF25	-2.16891939626601	3.44783576090401	-6.96843436398472	1.20293924442469e-11	2.76827220466782e-10	15.8355146985037
GADD45B	-2.04085904366543	6.02522957571661	-6.96397562848923	1.23768644118571e-11	2.84376661133611e-10	15.8077565059064
FAM72C	1.20301669098519	0.480449322126559	6.95694116897724	1.29452208677636e-11	2.96969651778493e-10	15.7639917296907
LRRC46	1.25463386857419	1.31670707020123	6.95594304908977	1.30279157107612e-11	2.9863285660935e-10	15.7577847980505
TYMS	1.81672411283803	5.81052868235979	6.95437136711654	1.3159184101742e-11	3.01406018968361e-10	15.7480125385709
TLCD1	1.76520569888132	4.06978111833798	6.94871416137869	1.36425291887449e-11	3.11745626040782e-10	15.7128522570764
CEP131	1.24218764834353	4.66784738618835	6.94777363572677	1.37245607316257e-11	3.13375687165218e-10	15.7070089774339
TPSAB1	-3.06817767475638	3.35564876700962	-6.946704167906	1.38184275672279e-11	3.15273236434534e-10	15.700365374693
ZEB2	-1.96552764203012	2.13035746899092	-6.93630434656483	1.47647509212297e-11	3.36228010933871e-10	15.6358035555949
ANO5	-1.68536029038458	0.137084118421498	-6.93611258729851	1.47827847101152e-11	3.36228010933871e-10	15.6346138436796
RFC5	1.1024955364738	3.98287186330687	6.93368080503803	1.5013365429112e-11	3.41207556435869e-10	15.6195288689544
LRRFIP1	-1.0583211543172	4.92700396435451	-6.93097950457655	1.52736467137319e-11	3.46853860836261e-10	15.6027769528285
WDFY3-AS2	-1.11725393173855	0.628138862888232	-6.93029985245134	1.53398290703733e-11	3.48086981112769e-10	15.598562960587
LIME1	1.50537067271371	2.78474388950424	6.92471802702796	1.58941379015125e-11	3.60107323917099e-10	15.5639669008413
NEIL3	1.89156344609661	1.90212732550862	6.92315910261176	1.60524335857162e-11	3.62851884177127e-10	15.5543086902211
BTG2	-2.36637511336306	7.67257770410574	-6.91571398133334	1.68300461249455e-11	3.80135852914633e-10	15.5082069037405
CNNM1	-1.4794788538508	-0.191627157651264	-6.91401955213941	1.70121279283855e-11	3.83656880417284e-10	15.4977201715724
IL6ST	-1.62717316528691	4.34904397084403	-6.91122699728651	1.73164459265294e-11	3.90219448782829e-10	15.4804416794491
NCS1	-1.66094565753571	4.47121064209705	-6.90892911523086	1.75708634497807e-11	3.9564830496643e-10	15.4662280814856
CRISPLD2	-2.42387061844078	4.59477300824187	-6.90076608364603	1.85047115332596e-11	4.15717426661686e-10	15.4157660368974
MTBP	1.35456117363453	2.20483668262822	6.90059800265607	1.85244435207808e-11	4.15841818345804e-10	15.4147274989188
PDRG1	1.04987942453274	5.44431192374917	6.89820244847351	1.88079285390063e-11	4.21800870592035e-10	15.3999280600195
PENK	-1.68164944181937	-0.367809351185909	-6.89702296604055	1.89490678018336e-11	4.24398273130516e-10	15.3926428729423
JAZF1	-1.76077555133867	2.89526130617543	-6.89512328606554	1.91785780657577e-11	4.29210423557198e-10	15.3809114115959
CKS1BP1	-1.45195397723491	0.0804106151610782	-6.89307108961685	1.94295838994045e-11	4.34495923918363e-10	15.3682409913634
LINC02185	-1.06674449501824	-0.364205282714479	-6.89291701466109	1.94485586607701e-11	4.34588501881969e-10	15.3672898424263
LINC01197	-1.34528961980893	0.35618668535852	-6.89148643533208	1.96256100695574e-11	4.37876806540507e-10	15.3584592778998
DONSON	1.37079425906695	4.60164304267941	6.88659387943187	2.02431748318903e-11	4.50968674296749e-10	15.3282699926415
HASPIN	1.60914180965999	1.94145140969532	6.88601454430395	2.03175540797296e-11	4.52281722466321e-10	15.3246963690804
USP12	-1.15124036126234	4.132106138866	-6.88522874959345	2.04188693400329e-11	4.54191934180914e-10	15.3198495860835
PLA2G5	-2.00021504644961	0.489405916576109	-6.88180156472588	2.08665824066363e-11	4.63095857274553e-10	15.2987158827064
CCDC150	1.23583639430079	0.799501201275003	6.8808834250262	2.09881532976467e-11	4.65441295120787e-10	15.2930556138988
BRCA2	1.435393807897	1.69642211900874	6.87959891129996	2.11594042895982e-11	4.68884076145067e-10	15.2851376891786
INPP5A	-1.14239497633693	2.80464680890207	-6.87525770083412	2.17483949091414e-11	4.80844701028904e-10	15.2583866159123
CCDC80	-3.16385766582075	3.20784140489534	-6.87302360197527	2.20577519815203e-11	4.87316624659606e-10	15.2446250962203
ESR1	-1.5328109345414	0.086513932632201	-6.87161618658954	2.22548528660556e-11	4.91300613949584e-10	15.2359575908378
SSPN	-1.79956418622054	3.16178663825081	-6.86859439300136	2.26839024295554e-11	5.00395272344748e-10	15.2173528147553
EYA1	-1.14291122629822	-0.478030013571207	-6.86820740038653	2.27394332261787e-11	5.01242811407753e-10	15.21497062712
EBF3	-1.41451336639434	0.44218712570791	-6.86752491591458	2.28376906960182e-11	5.03030187172821e-10	15.2107697598408
DCHS1	-1.9296312332237	2.06725819241492	-6.8636890230885	2.33977545361912e-11	5.14592506860151e-10	15.1871650802564
FAM149A	-1.99611868245509	0.990961976840784	-6.86198093557725	2.36514667974718e-11	5.19782235432811e-10	15.1766575378016
ABRACL	1.26280213333992	7.15404097572508	6.86114371733763	2.37768087607591e-11	5.2214513691637e-10	15.1715080369532
PRPH	-1.15888345169528	-0.455815856699045	-6.85684074140784	2.44313847626112e-11	5.36117915071682e-10	15.1450495571716
MMP11	3.59692141094563	4.9450676877455	6.85341307156826	2.49654456765669e-11	5.47427193933403e-10	15.1239827564267
SYNGR2	1.1396925561884	8.59015686120092	6.85300622623589	2.50295921334647e-11	5.48423262191361e-10	15.1214828054981
ATAD5	1.34306233731275	1.94712829128605	6.85167950918396	2.52398996994452e-11	5.52617983329781e-10	15.1133313270879
DCST1-AS1	1.4164604150724	1.4535851062348	6.84730109891374	2.59463446650033e-11	5.672374380308e-10	15.0864389360777
MEOX2	-2.11511410303549	0.362747654948058	-6.84569052463073	2.6211062877119e-11	5.72202625464459e-10	15.0765501881057
ADAMTS5	-1.54485590609875	0.777828033223064	-6.84568167263615	2.62125251194164e-11	5.72202625464459e-10	15.0764958429976
EIF4EBP1	1.54865482820019	7.61340925981824	6.84463922970295	2.6385285566857e-11	5.75545004230139e-10	15.0700963607621
QRFP	-1.15485650092969	0.454559285576756	-6.8429524449253	2.66672023670638e-11	5.81161025435575e-10	15.0597429674831
RELL2	1.32027393737865	1.80898879532991	6.84277652885476	2.66967735026422e-11	5.81161025435575e-10	15.0586633221736
NAP1L3	-1.91300091327298	0.69658925907717	-6.83834229129356	2.74528901022958e-11	5.97054503004272e-10	15.0314565477199
TUB	-1.85771239373756	0.947523081814406	-6.83729717371005	2.76341417575549e-11	6.00550580702946e-10	15.0250461710299
MFSD13A	1.15147750691843	2.39969515472443	6.83124544887171	2.87070158059159e-11	6.23404023746705e-10	14.9879425331136
ADCK5	1.11601458499946	3.3634670628596	6.83089174617504	2.87709716249559e-11	6.24330084261544e-10	14.9857747683454
S1PR1	-1.88839845191811	3.32807101695317	-6.82983944234079	2.89620757736043e-11	6.2708352534201e-10	14.979325966654
PKP3	2.29549809387741	6.64687159402546	6.82724528316008	2.9438530399009e-11	6.36458854641306e-10	14.9634316696491
CTU1	1.1357711884099	2.79509799123701	6.82595763215557	2.96778765270646e-11	6.41160319218552e-10	14.9555440918335
CKAP2	1.41322736919581	4.63235451407767	6.8248345358573	2.98881952534202e-11	6.45228209247564e-10	14.9486654793528
MGARP	-1.19078694516547	-0.0888421796584688	-6.82137050698397	3.05461561760493e-11	6.58390967069356e-10	14.9274551202728
PPP1R12A	-1.27985038264523	4.95560739742488	-6.82127059695384	3.05653427279168e-11	6.58390967069356e-10	14.9268434964207
MEX3A	2.54483783186611	3.44843805410807	6.81456037251161	3.1881419714809e-11	6.86235261238303e-10	14.8857816944768
APBB1	-2.20411554901743	2.89167212783263	-6.81272680314192	3.22506161036623e-11	6.93672392626128e-10	14.8745672080474
RPS6KA1	1.23043580551326	4.52809970876552	6.80780661226187	3.32621917307746e-11	7.14381163308682e-10	14.8444863100076
CYGB	-1.88298882637683	3.67059398258046	-6.80650095193835	3.35358217199241e-11	7.19730327681448e-10	14.8365067436374
C20orf144	1.37111269951998	1.32211150120876	6.80613904029011	3.36120587959355e-11	7.2083840587623e-10	14.8342951321587
NRXN2	-1.58600951751509	0.207312692939409	-6.80197756383667	3.45010018844822e-11	7.38820796934142e-10	14.808871502831
EDNRB	-2.16850291730245	2.31603407662622	-6.80083336400743	3.47494372073826e-11	7.42512591531928e-10	14.8018834583104
NAGS	1.61937717094137	2.17471726181242	6.79984219814765	3.49660642925345e-11	7.46596831960494e-10	14.7958308129092
ESCO2	1.5066137347136	1.83721824548271	6.79028744924287	3.71235201146622e-11	7.92085594871836e-10	14.7375202948163
TGFB1I1	-2.01206903815792	5.21380172402655	-6.78938261795436	3.73344804826986e-11	7.96006991077624e-10	14.7320017329655
WDHD1	1.40352609285388	3.02315024658794	6.78757824339528	3.77586886350061e-11	8.03617421489371e-10	14.7209986297155
SLC25A4	-1.34294758495577	4.03005515024997	-6.78751466411449	3.77737221160902e-11	8.03617421489371e-10	14.7206109652808
CC2D2A	-1.3254122704898	2.0127197722511	-6.78711244119398	3.7868965033801e-11	8.05059020802033e-10	14.7181585435457
SVIL	-1.92825071820174	4.40452482404794	-6.78553266477255	3.82453296265823e-11	8.11881834355601e-10	14.7085275105435
OR7E47P	-1.68266085373543	0.914635635177458	-6.78343449561934	3.8750879052504e-11	8.22018104158657e-10	14.6957389138299
ALKAL2	-1.38204933628078	0.0583493063789652	-6.77499051391587	4.08526198250258e-11	8.64723625559342e-10	14.6443040501038
PTPRD	-1.6021212037326	-0.0593973557866083	-6.77372715403681	4.11765525002346e-11	8.70950978696298e-10	14.6366129828391
PLA2G15	1.09690296072841	5.07771703682298	6.77230607797779	4.15439388594327e-11	8.78087798619828e-10	14.6279631552271
AVPR2	-1.39359975224736	0.282478756982806	-6.76894023633936	4.24269863385901e-11	8.96062356300679e-10	14.6074817380698
LSR	2.02954952888423	8.25348886625858	6.76402568897421	4.3749534728755e-11	9.22045050272574e-10	14.5775910752948
SLC25A23	-1.89089040026769	4.31560510217071	-6.76358092641	4.38712025553769e-11	9.23944557052312e-10	14.5748868588637
BNC2	-1.91488383249968	0.587960878401956	-6.7580333321903	4.54169843569522e-11	9.55126027808267e-10	14.5411687963837
VAMP8	1.2423745485971	8.96683811432659	6.75652954967644	4.58451294717058e-11	9.63438355719958e-10	14.5320327120907
CYBRD1	-2.43600122572595	4.54079251089812	-6.75631048131637	4.59078306497628e-11	9.64064443645018e-10	14.5307019205678
GALE	1.31920452498885	6.67893592001048	6.75368048638387	4.66671850787187e-11	9.78607864624956e-10	14.5147280065561
C1orf53	1.47366982777246	3.37053179125956	6.75312325357975	4.68296500979342e-11	9.81312303017869e-10	14.5113441622829
PTCH2	-1.12027320643768	0.328417672381691	-6.75299215863606	4.68679523298252e-11	9.81412911724253e-10	14.5105481096884
PKDCC	-3.09844630704993	2.14604676715006	-6.75050536993591	4.76003741994283e-11	9.96037830123038e-10	14.4954498559434
ZBTB47	-1.20552805071223	3.31477551005695	-6.74964166025855	4.78573782085626e-11	1.00070085269082e-09	14.4902069920496
TSPAN11	-1.74433727441956	1.05929927493659	-6.74737559256066	4.85381586013843e-11	1.01336641322939e-09	14.4764541534904
SETBP1	-1.32778346176616	0.278190753465405	-6.74597479688954	4.8963736149654e-11	1.02019391927746e-09	14.4679545447773
BIN1	-2.39375662072038	3.93480126521947	-6.74313632498568	4.98373582254155e-11	1.03692145540735e-09	14.450735918861
PKNOX2	-1.94015437487709	0.619662068169973	-6.74244900073755	5.00511927730479e-11	1.04063143526362e-09	14.4465673802758
RBKS	-1.15855372771145	2.42370297513923	-6.7415787866373	5.03232188881078e-11	1.0455451754093e-09	14.4412901293851
ZNF525	1.25082708421215	2.62778253775183	6.74029160095112	5.07282520115319e-11	1.053213425002e-09	14.4334852414628
KLHL30	-1.20780049987999	0.017288989063968	-6.73906236747529	5.11180360603081e-11	1.06055443795094e-09	14.426032872807
TCEAL1	-1.34460746173707	5.22990366074666	-6.73582281834299	5.21594204964983e-11	1.08139435487963e-09	14.4063979983845
RN7SL689P	-1.54508082670254	1.78761784024687	-6.73192256746405	5.34408498352231e-11	1.10639554482181e-09	14.3827687436926
SYNC	-1.47283012083621	0.287237375591624	-6.72544828025441	5.5636527302745e-11	1.14941612646961e-09	14.3435693991047
CCDC136	-1.47229179175195	0.61699841789521	-6.71931404531867	5.77984575467632e-11	1.19072138806781e-09	14.3064570929324
PNPLA7	-1.30687892527959	0.790922462010854	-6.71895334983659	5.7928115364366e-11	1.19255385776465e-09	14.3042757274252
ZNF154	-1.31032781032515	0.47431350723897	-6.71654063353337	5.88027766882469e-11	1.20971021283862e-09	14.289686864225
DNMT3B	1.92786739954516	3.11880080831589	6.71492671596446	5.93950783233901e-11	1.22103776805875e-09	14.2799304286889
SERINC2	2.60030026192143	8.27578358228345	6.7087669773321	6.17099846422097e-11	1.26684933433324e-09	14.2427110971091
TMEM88	-1.58788748501109	2.8763155149215	-6.70861913957712	6.1766618262057e-11	1.26712400699367e-09	14.2418181486838
E2F8	1.85441129976818	3.13785320394574	6.70454778498862	6.33464744744286e-11	1.29862489134247e-09	14.2172331988887
LIFR	-2.10627840380399	1.59524845085409	-6.7041173333273	6.35158080771034e-11	1.30118573260052e-09	14.2146346151943
PDE7B	-1.89201624495919	1.52472426741809	-6.69757022102686	6.6146784470973e-11	1.35224706983751e-09	14.1751271675952
TSHZ3	-1.97049354368663	1.63240389837368	-6.69660206433388	6.65448108478122e-11	1.35848796779558e-09	14.169287643578
MCM7	1.11918000331781	7.31369023440766	6.69179982490925	6.85541039193819e-11	1.3985323637314e-09	14.1403326194966
DOLPP1	1.0095926970634	4.48134485848217	6.69090187185308	6.89363666799249e-11	1.40535202636632e-09	14.1349202948105
MAFF	-1.65124103678	5.88273352738882	-6.69014583617935	6.92598359609211e-11	1.41096446069206e-09	14.1303638199336
ANXA6	-2.39851837075479	5.80535200645395	-6.68909051920251	6.97138444623422e-11	1.41922659730668e-09	14.1240043348977
FAM110B	-1.7147246428964	0.677084385750288	-6.68731776966973	7.04830823639293e-11	1.43389020684119e-09	14.1133233336944
PCDHGB7	-1.36627541859932	0.266839878410768	-6.68502400610551	7.14907723091262e-11	1.45338110672856e-09	14.0995065755375
CKB	-2.6835061140929	6.49251509395042	-6.68243748289248	7.26440417235123e-11	1.47477976596694e-09	14.0839309563951
KLF6	-1.47155669157855	6.82386133407807	-6.68189304489305	7.28891094659914e-11	1.47873023670791e-09	14.0806530627984
RAB23	-1.93884072181041	2.42339799013214	-6.68121925092555	7.31935277330745e-11	1.48387847400721e-09	14.0765966567054
OSBPL10	-1.68695473834967	3.10823959831713	-6.67902001223359	7.41958452754093e-11	1.50108238076182e-09	14.0633590058971
CD3EAP	1.09996656756848	3.15333867705195	6.67868891919884	7.43479050075307e-11	1.50312068819573e-09	14.0613663979336
PARVA	-1.26015282152307	4.23766522422296	-6.67695778159526	7.51479506050314e-11	1.51824773308579e-09	14.0509492459012
GARNL3	-1.53405470579566	1.34799405210329	-6.67606423511583	7.55642027813516e-11	1.52455462842954e-09	14.0455731711208
BVES-AS1	-1.33672383689056	-0.280779748562761	-6.67320034876176	7.69136282700459e-11	1.54886825176944e-09	14.0283463657359
MRPL53	1.00796978725331	4.49758590588127	6.67317028993893	7.69279162425168e-11	1.54886825176944e-09	14.0281655881762
HHIP-AS1	-1.72872559651397	0.586599319379229	-6.67112560464689	7.79059627833504e-11	1.56640712404821e-09	14.0158701439921
GGH	1.95984422634401	5.43454431903514	6.66658164212568	8.01233987514861e-11	1.60878339028430e-09	13.9885565795399
SGO2	1.31701907506778	2.33433605895466	6.66600448024872	8.04094469629185e-11	1.61342106080733e-09	13.9850883656877
NR2F1	-2.1075369869055	2.97329718165537	-6.66585999685778	8.04812113051742e-11	1.61375570512326e-09	13.9842201910997
TNFRSF25	1.49641119624562	4.46940443637968	6.66343560018453	8.16948167530339e-11	1.6358507565141e-09	13.9696547090191
MCM5	1.19804420094713	5.9470817580268	6.65893963836873	8.3993115852691e-11	1.67842996514637e-09	13.9426549040773
JUND	-1.31922982938494	7.82606740700957	-6.65781813910457	8.45762321093148e-11	1.68893027923816e-09	13.935922220148
LMNB2	1.17359659238528	6.23732028668333	6.65640015338775	8.53191930800236e-11	1.70144708051688e-09	13.9274109612649
EXOSC4	1.03474831559013	6.39764245108494	6.65622604357635	8.54108590710272e-11	1.70211640577261e-09	13.9263659932579
BVES	-2.11912051786384	1.06542928439453	-6.65139618226358	8.79925785006965e-11	1.75237429447852e-09	13.8973871038517
NUDT8	1.55164900678811	4.64973700795022	6.64773101779802	9.00026785547486e-11	1.78997180465808e-09	13.8754077378652
PRSS35	-1.35762775572874	-0.119337480883896	-6.64605959832883	9.09342328456611e-11	1.80727160869311e-09	13.8653877900402
NFIC	-1.24209161039873	4.64922900206448	-6.63333328118995	9.83442125792862e-11	1.94925149357929e-09	13.7891623333294
FAM124A	-1.37427888273774	0.459386080423226	-6.63225222011646	9.9000295993724e-11	1.96092878372964e-09	13.7826926948032
PPARGC1A	-1.41057786389689	-0.417416555041018	-6.63045936124719	1.00097838663263e-10	1.98132850245965e-09	13.7719651750956
MIR222	-1.32751730371086	-0.555021563968934	-6.62537632092111	1.03274851375142e-10	2.04283374141444e-09	13.7415637823875
KDF1	2.06418654193562	5.10246262174463	6.6221114588369	1.05367415370609e-10	2.08141499209844e-09	13.7220468274334
TTLL7	-1.77972930526399	1.0809324557547	-6.61997443502108	1.0675957168744e-10	2.1074943750563e-09	13.7092761962153
ALDH1B1	-1.78847566654164	5.23055391728713	-6.61702361220062	1.08711572540819e-10	2.14458284012343e-09	13.6916479047144
MAPK4	-1.258898565281	-0.476409443727496	-6.61420348659575	1.10609814032693e-10	2.18028509519375e-09	13.6748063843877
DGKG	-1.75894633002854	0.698273785877691	-6.61411453373671	1.10670214594747e-10	2.18028509519375e-09	13.6742752615646
ATAD3B	1.12237034085152	4.13086918465778	6.61191073317647	1.12177006942235e-10	2.20700162415902e-09	13.6611185905884
TGFBR3	-2.40421681126746	3.69963249650677	-6.60828553638005	1.14699531401847e-10	2.25360346909263e-09	13.6394839677783
EPCAM	2.80446103357539	7.42831140091432	6.60720987877123	1.1545865286046e-10	2.26699814714959e-09	13.6330664669758
CNKSR3	-1.28646388889394	0.883140099306385	-6.60118671790683	1.19801300186264e-10	2.34754454110809e-09	13.5971473093176
PTPRN2	-1.30705791105352	0.0245156589100455	-6.60026406974593	1.20480519690684e-10	2.35927595209799e-09	13.5916474500275
KCNE4	-2.2855889738719	2.04444226476369	-6.59391972772825	1.25254355986114e-10	2.45111981203286e-09	13.553846122863
TPSB2	-3.02453118878931	3.55946499783748	-6.59125071654745	1.27317666115185e-10	2.48817280109696e-09	13.5379522841786
SYNPO	-1.64024822031862	3.93368997818761	-6.58995430603697	1.2833186338363e-10	2.5063212918823e-09	13.5302341133936
CPXM2	-2.64558930173763	2.04734010250803	-6.5847710576534	1.32466544444347e-10	2.58534804763301e-09	13.4993880587833
PDXK	1.12530702882325	5.72138470174912	6.58198357897198	1.34743852798407e-10	2.626294855442e-09	13.4828076716185
POU6F1	-1.05165526139995	0.729384025070672	-6.57689957811316	1.38996658711846e-10	2.70378958629717e-09	13.452581946929
PABPC1P4	-1.2253125656007	0.362764260186932	-6.57564594774088	1.40065397425099e-10	2.7227709472915e-09	13.445131714938
RHEBL1	1.52531390984495	2.2444967056697	6.57488641098402	1.40716829855448e-10	2.73362037839214e-09	13.4406184087153
HSPA2	-2.06247516369324	4.01523128651858	-6.57473068835281	1.40850755154927e-10	2.73440879540331e-09	13.4396931289727
NFIL3	-1.53581485497966	4.73896263289929	-6.56794486506307	1.46809719140046e-10	2.84443830833838e-09	13.3993902039107
RASD1	-2.52964591679619	2.90405667921632	-6.56688938392302	1.4775853895136e-10	2.86092954301394e-09	13.3931244580895
FRMD3	-1.40475432982153	0.473261165598913	-6.56627130022803	1.48316951357714e-10	2.86984484149552e-09	13.3894556552841
VAMP2	-1.00710125684357	5.66191082561837	-6.56520182286793	1.49288071091461e-10	2.88672874100616e-09	13.3831081499012
CFP	-1.64105261102777	0.775860124218576	-6.55860894583378	1.55413789881356e-10	2.99726594771186e-09	13.3439971156525
CCDC60	-2.04570302433029	0.195926170466119	-6.55195247916738	1.6184847299956e-10	3.11725905096786e-09	13.3045414392345
NACAD	-1.6589430473656	0.848930694691313	-6.54907284644802	1.64712446866847e-10	3.17033582849164e-09	13.2874827982648
TMEM160	1.29211481182375	5.15162641841639	6.54875064693702	1.65035968846118e-10	3.17447715518518e-09	13.2855745038239
PUSL1	1.05053032895365	5.44451355025317	6.54501564823558	1.68832074519822e-10	3.24536458205917e-09	13.2634587931148
BRCA1	1.36835455751417	3.16300589892126	6.54191384316467	1.72049589200609e-10	3.305044403693e-09	13.2451002008528
TBX5-AS1	-1.23463292679496	-0.105674047401758	-6.54018440133489	1.73869571351849e-10	3.33781722985086e-09	13.2348672799199
CD302	-1.33827617168209	1.24280693432672	-6.53714617982611	1.77112665946277e-10	3.39784908244675e-09	13.2168958126728
FBLN2	-2.91933577106227	4.34195741883345	-6.53696421211486	1.7730877537204e-10	3.39938519275125e-09	13.2158196674221
MIR548AA2	-1.78379434841244	0.257090951684376	-6.536768513761	1.77519920121839e-10	3.4012073642703e-09	13.2146623474066
LURAP1	-1.41143666377874	0.769163903483603	-6.53554813313622	1.7884219780988e-10	3.42430208159505e-09	13.2074459060428
DSCC1	1.48378474850353	3.5105944394507	6.53392820633744	1.80612307603827e-10	3.45367986374289e-09	13.1978685437236
GAS7	-2.24281411395488	2.03434549578619	-6.53223390673634	1.82482062011619e-10	3.48715721241382e-09	13.1878535528003
CES1	-3.89507527868715	2.21448881815504	-6.53085984618131	1.84012338813584e-10	3.51410786541327e-09	13.179733053946
ARID5B	-1.46664678199899	4.00869919213429	-6.52820857333112	1.8700067395195e-10	3.5688499957149e-09	13.1640683692785
CIP2A	1.38440477028826	2.24115607710473	6.52797430053917	1.87267006675776e-10	3.57160609411905e-09	13.1626844508611
BCO2	-1.47464812163417	0.77365133585049	-6.52541775481497	1.90197692965907e-10	3.62278375516012e-09	13.1475848259891
TMEM255A	-1.4033381914832	-0.0714863097356231	-6.52445077241055	1.91317869471876e-10	3.64175242766642e-09	13.141874838869
PODN	-2.81800347229823	3.46958374618474	-6.52361344710158	1.92293071045713e-10	3.65793864693777e-09	13.136931031016
ASTL	-1.07705068933724	-0.427779779258259	-6.52340891224307	1.92532024763093e-10	3.65939980416275e-09	13.1357234777691
DAAM2	-1.55164638951653	0.849471284464267	-6.52295821553553	1.93059592030197e-10	3.66537961667182e-09	13.1330627191834
DISP1	-1.18022494893725	1.25750170973354	-6.51825036772223	1.9865582695383e-10	3.76430947646343e-09	13.105278206926
STXBP6	-1.93296637515603	0.313824739284174	-6.51726476139918	1.99847394724361e-10	3.78444048380747e-09	13.099463491773
PCK2	1.2142655315696	4.69496866445627	6.51478512047312	2.02876278170337e-10	3.83931561304911e-09	13.084837708694
TSPAN2	-2.46016231608165	2.60672953486498	-6.51464675578868	2.03046609919586e-10	3.84005838450244e-09	13.0840217201277
CALD1	-2.36802048763952	6.21217214585217	-6.50990891074972	2.08964406225122e-10	3.9494272776548e-09	13.0560894389414
MEIS2	-1.55004603095695	2.61130102189253	-6.50650226008569	2.13323633493912e-10	4.02662103299236e-09	13.0360156004853
MIR4477B	2.09627477779154	4.29854841338971	6.50546927172748	2.14662993489827e-10	4.04929323521215e-09	13.0299303738456
LINC00163	-1.12223653371501	-0.549995164793024	-6.50437485797555	2.16090989619549e-10	4.06837117024723e-09	13.0234841611185
ARHGEF9	-1.03807054349323	2.1025691056009	-6.50191219082288	2.19338426026076e-10	4.12685882494148e-09	13.0089820442324
CHKB-DT	1.06728903175804	1.37258220213588	6.50061042422051	2.21074299144021e-10	4.15684954648531e-09	13.0013180409245
KIAA1614	-1.05463990958988	0.52827131578131	-6.49600455526444	2.27324898558646e-10	4.26616457608938e-09	12.9742116180791
C8orf88	-2.30412193606329	1.18373679687996	-6.48925984191078	2.36791803105565e-10	4.43814195264077e-09	12.9345461370713
SSBP2	-1.43771068548594	1.97689227832258	-6.48801669212008	2.38578383275979e-10	4.46876837472493e-09	12.9272388978337
MAPT	-1.31712041329839	-0.148126069219976	-6.48645457338018	2.40842106513704e-10	4.5057211771103e-09	12.9180583875576
EVA1C	-2.14222765254048	2.76812634456745	-6.48644308814279	2.40858827900827e-10	4.5057211771103e-09	12.9179908959918
AP1M2	2.42509894148535	6.76685400281159	6.48567506069285	2.41979586962619e-10	4.52379834082318e-09	12.913477901101
CSF3	-3.41399459636066	1.30729097186989	-6.48453775065541	2.4364862328934e-10	4.55209593065128e-09	12.9067957762193
CENPL	1.19574767327984	3.11934283508216	6.48025875250573	2.50029866889314e-10	4.66833967528518e-09	12.8816636726112
SNORD14E	2.59157486989133	3.54508553487815	6.47776155859434	2.53829304067082e-10	4.73324599786453e-09	12.8670030464893
IER3	-1.9934550862056	4.53463988617801	-6.47124322445036	2.64015461148709e-10	4.91693129965126e-09	12.8287568257787
INKA2	-1.0959627717356	1.90126433480091	-6.47089470557365	2.64571228143199e-10	4.92415128872619e-09	12.8267127880421
GPRASP2	-1.30667168745144	2.45118984621606	-6.46864844383372	2.68180846365937e-10	4.98370918531979e-09	12.8135407980908
IGSF9	2.44894523239548	4.58812566095736	6.46774905679473	2.69639603011483e-10	5.00457352701027e-09	12.8082678819694
LPAR1	-1.77369974625204	2.83382774014908	-6.46768338222758	2.69746427688999e-10	5.00457352701027e-09	12.8078828694745
DIRC3	-1.10307985602116	-0.311085200446716	-6.46743463173128	2.70151415458224e-10	5.00891501003081e-09	12.8064246164605
COLEC12	-2.66051097173908	1.92743868101758	-6.46221856235011	2.78782205468141e-10	5.16567027779202e-09	12.7758570118699
TSPAN7	-2.78280312167978	3.16044798275826	-6.45822347919655	2.85574871854827e-10	5.288189551825e-09	12.7524584390939
REEP4	1.13525600391434	6.74088025780016	6.45709403082336	2.87524453858913e-10	5.31756873472023e-09	12.7458455958005
PYCR1	2.36141763643998	5.49093480093592	6.45295988464567	2.94772425294505e-10	5.4447403524606e-09	12.7216485668154
CPEB4	-1.39997236836555	2.78119725941726	-6.45261609863878	2.95383149969912e-10	5.45258309916104e-09	12.7196369722239
MITF	-1.72076416475587	1.57694860465067	-6.45122463636362	2.9786772761327e-10	5.49498430757603e-09	12.711496011692
RACGAP1	1.45928708876051	4.85067722868557	6.44760876029222	3.04420336361788e-10	5.60880110296766e-09	12.6903475374708
PRKCZ	1.31313968732697	3.25761979918303	6.44477149947715	3.09660660172632e-10	5.70176558124277e-09	12.6737598480258
CPA3	-2.86337585338594	2.66639855209987	-6.44452833018524	3.10113875952157e-10	5.70652386684575e-09	12.6723384688771
DIO3OS	-2.31605895750755	0.991197132446256	-6.44304433031311	3.128938552956e-10	5.75406496602925e-09	12.6636651130806
CHMP4C	1.88097448526536	5.12811239005571	6.44030017832508	3.18098948099342e-10	5.84611586234017e-09	12.6476310298084
MEDAG	-2.41401506723074	1.91983747255624	-6.43771574528959	3.23078613691341e-10	5.93019297499238e-09	12.6325353275659
DIRAS3	-1.64225923229209	0.709815533204709	-6.4276699498975	3.43170530619971e-10	6.28565030370489e-09	12.5739051302111
RAMP1	-2.89603123101354	2.84506274788292	-6.42746606076802	3.43590735600156e-10	6.28700224822397e-09	12.5727159547694
PRDM8	-1.67335613199868	0.934280952759221	-6.42577554594877	3.47094271758342e-10	6.34714525041238e-09	12.5628572900492
VCL	-1.34392146414476	6.15114258199646	-6.41720819901155	3.65395035016792e-10	6.66516036788102e-09	12.5129275087454
SLC25A10	1.53099531051531	4.93294283338687	6.41480873653521	3.70687803344105e-10	6.75749794584042e-09	12.4989534877112
PRSS8	2.96553917304984	6.30282388669969	6.41084850681638	3.795880527408e-10	6.91114481357473e-09	12.4758992773644
SH3BP2	1.03638684170876	4.17511562595595	6.40646588549765	3.89681688875042e-10	7.08611115803498e-09	12.4503998333612
NFATC4	-1.60602891859004	2.43610988849602	-6.40497000815044	3.93186671004061e-10	7.14541161728534e-09	12.4416996506123
TEDC1	1.07018455609152	4.73213718200311	6.4033836284297	3.9693744901707e-10	7.20017496529726e-09	12.4324749281346
TENT5A	-1.42868984303201	3.62183161962079	-6.4020182663296	4.00193708306961e-10	7.25474918617105e-09	12.424536922584
SERTAD1	-1.11559237967554	5.27548452439744	-6.39864188351003	4.08358835580675e-10	7.39818929396157e-09	12.4049131509978
ABLIM1	-1.63403228556281	4.21218434110371	-6.39684191506609	4.12778166539857e-10	7.47363188429241e-09	12.3944551015338
TSC22D3	-1.63117988416713	6.05773998585317	-6.39461431164307	4.18312341451628e-10	7.56448150791693e-09	12.3815158010054
BCL2L2	-1.14967898446504	5.05467451524443	-6.3944420319841	4.1874336161492e-10	7.56760442844484e-09	12.3805152490494
MREG	1.37985950209261	3.51234602976233	6.39393355342894	4.20018043741573e-10	7.58596090715745e-09	12.3775622779633
SCRG1	-1.95484479727012	-0.0290568652326525	-6.39274148127799	4.23021314282594e-10	7.63549562656105e-09	12.3706401216078
CABP1	-1.16532154898118	-0.0439040226695004	-6.39172070387842	4.25609739527536e-10	7.67748603414974e-09	12.3647134912895
ANKEF1	1.30281378251019	2.75785592277297	6.38808153065268	4.34964592184121e-10	7.8414078326362e-09	12.3435908240022
PPM1L	-1.74389033834369	2.1372756052819	-6.3844768496508	4.44429217839292e-10	8.00218434947883e-09	12.3226781546644
C1orf21	-1.4177332316273	3.73924724355649	-6.38140377256171	4.5265708848112e-10	8.14532518860837e-09	12.3048573034077
EEF1A1P9	-1.01933244359038	2.1561023451837	-6.37976442798241	4.57107107633245e-10	8.22035157649842e-09	12.2953536029114
PCDH18	-1.77023490452164	1.79727942618726	-6.36637751815949	4.95085783939218e-10	8.85982775839913e-09	12.217821806468
CSRNP3	-1.02423510804559	-0.125133482711305	-6.36163438871472	5.09269949675221e-10	9.09698974130219e-09	12.1903837535654
DBF4B	1.01917784917109	2.13910923160297	6.36133177186081	5.1018829805052e-10	9.10784045788542e-09	12.1886337498534
WDR34	1.36997032707539	7.03267400292906	6.35485332126628	5.30241958703455e-10	9.44281956244238e-09	12.1511860260567
SLC16A13	1.42928631101442	3.53376584652139	6.35421331193409	5.32264464684086e-10	9.473078671276e-09	12.1474882608687
OLFML3	-2.64859598376657	4.05987377654834	-6.34979736093538	5.46426746977761e-10	9.71333225286014e-09	12.1219827384468
MARVELD3	1.72770389350814	3.22899663577299	6.34903987667619	5.48892852664731e-10	9.75125295258538e-09	12.1176091577095
CACNA2D1	-1.79049891167459	0.679817663135395	-6.34342055343454	5.67530855761067e-10	1.00762523754669e-08	12.0851776663285
RBPMS	-1.68547664298898	4.47122451528705	-6.34137635429087	5.74463557759322e-10	1.01931616744757e-08	12.0733856281273
GPRIN1	1.9074939482386	2.30437186091225	6.33910457160644	5.8226538645135e-10	1.03190952789427e-08	12.0602844594997
MEIS3P2	-1.1444433968226	-0.0550228701397309	-6.3368109683952	5.9024737172838e-10	1.04479134469987e-08	12.047061399186
APOC1	2.25742850093511	6.61490674036973	6.33274823015851	6.04649909375176e-10	1.06770458680806e-08	12.023648670259
RGS13	-1.56901756531747	0.0344061071089091	-6.33139427101347	6.09525749660587e-10	1.07566607447632e-08	12.0158488454439
CNKSR1	1.87969052870853	5.43659906744691	6.3282155852224	6.21124520022449e-10	1.09415771581826e-08	11.9975426528434
RAD9A	1.16323051377034	4.84667267212018	6.32737366231487	6.24232652344399e-10	1.09897208836714e-08	11.99269525798
PRX	-1.1471813064766	1.46220014642249	-6.32295330723643	6.40802831796918e-10	1.1267898533908e-08	11.9672537132626
EPHX2	-1.99325648253247	2.25455072325997	-6.32202685641229	6.44329926729915e-10	1.13163340548878e-08	11.9619233543356
LIN9	1.02595459998596	2.25491190736009	6.32063784849684	6.49653661245229e-10	1.14029982062187e-08	11.9539328747602
HIC1	-1.58767870149462	1.83536991975046	-6.31857342451499	6.57645756056236e-10	1.15363667207589e-08	11.9420596519645
NT5DC3	-1.37215730136091	1.50193009392452	-6.31723249360599	6.62888441937785e-10	1.16213745700583e-08	11.9343492138723
SH3D19	-1.21197364753416	3.84709287330607	-6.31402853965133	6.7558128806097e-10	1.18297392909421e-08	11.9159317719205
SOD3	-2.69681106438904	5.03186282670075	-6.30929797650388	6.94758047447989e-10	1.21510071641724e-08	11.8887530230389
ALDH2	-2.25198429912735	3.42904099686239	-6.30661862278035	7.0585493387315e-10	1.23377209354498e-08	11.8733666930956
TMEM191A	1.34713398672234	2.15839601063286	6.30575034332669	7.09488108154461e-10	1.23790673784306e-08	11.8683817164051
DNASE1L3	-2.31120251605856	1.09588033971648	-6.3035232013148	7.18891125683987e-10	1.2513318791986e-08	11.855597826394
ADARB1	-1.6516719106215	2.02012541482162	-6.30285569670451	7.21733020692232e-10	1.25553259151894e-08	11.8517670517276
LINC01936	-1.3948194383246	0.502013493727057	-6.3008285034223	7.30431359618678e-10	1.26915697983566e-08	11.840135158414
MARCKSL1	1.68128586153349	8.55541204609726	6.29772299748624	7.43955919438415e-10	1.29041655138551e-08	11.8223220083766
E2F7	1.74597933805011	2.0848595393321	6.29771564195877	7.43988242119857e-10	1.29041655138551e-08	11.8222798258042
SOSTDC1	-2.26820297666844	0.136295713672179	-6.2963721616155	7.49915062892539e-10	1.299926731801e-08	11.8145759039186
KIF24	1.1925217873179	1.19192248428021	6.29402666048277	7.60373305553886e-10	1.31727593058552e-08	11.8011293646014
HPD	-1.54378402569464	0.490912861559767	-6.29360837197954	7.62253333117476e-10	1.31975244643478e-08	11.798731792872
ADRA2A	-2.00899057823359	1.34272317994004	-6.293070875715	7.64675829311258e-10	1.32316470287497e-08	11.7956511331047
SYT11	-1.87783911118771	2.46739785176793	-6.29273309139685	7.6620207780719e-10	1.32482468649597e-08	11.793715234173
DARS2	1.18308106155335	4.72638126537541	6.29265847457847	7.66539629155375e-10	1.32482468649597e-08	11.7932876042354
EDNRA	-1.91530964174707	2.34183357221378	-6.28912402191028	7.82696608396536e-10	1.35115481101806e-08	11.7730364370268
CLEC10A	-2.33136010076423	1.78720734731654	-6.28799423719508	7.87931126088681e-10	1.35939000817243e-08	11.7665651630277
MYZAP	-2.2259618191772	2.9103042942271	-6.28742430433757	7.90584725384384e-10	1.3620830732284e-08	11.763301021247
TRIM59	1.1375074054736	3.0239792998618	6.28652735574745	7.94778630241801e-10	1.36798119699962e-08	11.7581644801206
TMX4	-1.17757656599425	4.3652134755506	-6.28207561493655	8.15918215243723e-10	1.40271855138291e-08	11.732679780677
HABP4	-1.35074240773369	3.1635901756346	-6.28185955462507	8.16958084890071e-10	1.40368252767476e-08	11.7314432908318
CYS1	-1.88946826616364	1.05492628014094	-6.28123484997241	8.19972008006659e-10	1.40803516849678e-08	11.7278683724049
CCND2	-2.24907612476473	3.58582153597532	-6.28108778602783	8.2068310731231e-10	1.40843067537868e-08	11.7270268311192
C2orf88	-1.49554528765764	0.776343656381804	-6.27858544199089	8.32875625122891e-10	1.42768235447484e-08	11.7127102248877
TMEM238	1.89323206534964	4.49828362866616	6.27721344476609	8.39635661167068e-10	1.43758776703035e-08	11.7048626604182
STAP2	1.76609052883003	6.85806674589954	6.27138009226846	8.68981942540593e-10	1.48349801904002e-08	11.6715129117622
CCDC189	1.1028423249549	1.05762340721255	6.26288960759478	9.13497155507748e-10	1.55586623084881e-08	11.623018218538
CASP6	1.01940839001036	5.40007963285528	6.26272952012602	9.14357563653231e-10	1.55642677671246e-08	11.622104379743
CCDC34	1.13155754672678	3.93045827807455	6.26181749340043	9.19274504114187e-10	1.56298006953135e-08	11.616898562948
TMEM102	1.14682913827067	3.44836977533123	6.25835774179029	9.3816315328173e-10	1.59324577248628e-08	11.5971561587215
MT1A	-2.86148218458143	1.52323052020357	-6.2572787435647	9.4413129874781e-10	1.60245228255024e-08	11.5910009217778
PDGFD	-1.93287819073209	2.35104405475148	-6.25674771088977	9.47082167916801e-10	1.60652994262436e-08	11.5879719252381
EYA4	-1.19880762043143	-0.152739190372307	-6.25566469949604	9.53128299692641e-10	1.61585032057268e-08	11.5817951198045
TMTC1	-1.86838571187242	1.03424273552983	-6.2467171855523	1.00454599480928e-09	1.70105057329121e-08	11.5307982812749
TEF	-1.15686358742087	3.82401250195602	-6.24561295760226	1.01107670830059e-09	1.71112028709797e-08	11.5245088890605
PNMA2	-1.45500219912651	0.17200747407907	-6.24278451692617	1.02799497643169e-09	1.7377445374822e-08	11.5084030594801
PBXIP1	-1.17930309097938	7.0679705892071	-6.24213770913781	1.03190258709469e-09	1.74271998873178e-08	11.5047208324634
EFNA3	1.61685123084172	2.85645482739824	6.24210045925527	1.03212806978994e-09	1.74271998873178e-08	11.5045087814269
ZNF670-ZNF695	1.02322490033215	0.366205732033555	6.23690589844621	1.06404871764309e-09	1.79145443582496e-08	11.4749482234353
RDM1	1.39716826824235	0.762900460812102	6.23342593176854	1.08597135286551e-09	1.82417034301578e-08	11.4551563376213
PNRC1	-1.13692348961106	5.95679123843045	-6.23195160866949	1.09539180936028e-09	1.83894000316386e-08	11.4467740820228
WEE1	-1.33082682880777	5.14574419961296	-6.23075283105626	1.10311051095642e-09	1.85083748101192e-08	11.4399596572854
KHDC4	1.20302003172223	5.5454065161393	6.23043022212824	1.10519679960023e-09	1.85327648793868e-08	11.4381259806527
LATS2	-1.36389789196907	3.12541291018912	-6.22839687159802	1.11843545546544e-09	1.87333142755061e-08	11.426570443206
GRB7	2.35380222037996	5.91419887015514	6.22783703819585	1.12210755242117e-09	1.87840804275304e-08	11.4233894604347
RUSC2	-1.48331375434967	3.30704065668491	-6.22613125869781	1.13336908977038e-09	1.89404326874066e-08	11.4136986629398
PAXX	1.05066712384898	7.08474812831289	6.22612852647312	1.13338721628346e-09	1.89404326874066e-08	11.4136831425241
NPTX1	-1.5105688288495	-0.0902232095877065	-6.22442201418515	1.14476438983535e-09	1.91196538199696e-08	11.4039904009783
SOX4	1.71404582116434	6.69348021984785	6.21657336660307	1.19854564767877e-09	1.99950995152333e-08	11.3594397666428
PLSCR4	-1.78841653738124	2.08168292526413	-6.21432031152267	1.21443563324698e-09	2.02486578690781e-08	11.3466595998966
ABCA9	-1.79340246433979	0.487202287071284	-6.20972672560301	1.24747356116623e-09	2.07522646078164e-08	11.3206150500807
ISG15	2.13855191046442	8.89309648448018	6.20620771778297	1.27337612542084e-09	2.11711427889917e-08	11.3006739813945
KANK1	-1.59181033922865	3.6850163951782	-6.20232997212032	1.30252870095386e-09	2.16312802122695e-08	11.2787109938888
RIBC2	1.48579878173814	1.79423690485492	6.19973376169477	1.32241060876992e-09	2.19490191410282e-08	11.2640128431115
EEF1A1P12	-1.02828000466693	1.30963044192422	-6.19776905334887	1.33765346546199e-09	2.21894440943992e-08	11.2528932866285
ZNF25	-1.0322721922746	2.27124128272843	-6.1888739353734	1.40884255106581e-09	2.32649619692633e-08	11.202586904155
PIPOX	-1.37905147488161	0.581484683499376	-6.1884573721741	1.41226567158852e-09	2.33083509009497e-08	11.2002325090991
SNHG3	1.16452159344578	5.35611129319105	6.18740243118454	1.42097110886174e-09	2.34017561706218e-08	11.1942706261699
PTGDS	-3.32358639391034	5.45621779929692	-6.18711725783125	1.42333337405799e-09	2.34118760207911e-08	11.1926591462183
ECSCR	-1.39018653684125	1.5980238861016	-6.18579208289113	1.43436109766342e-09	2.35722494738201e-08	11.1851715583643
GULP1	-1.71381475396572	1.21672939236321	-6.18391634971347	1.45011338346923e-09	2.38122598479435e-08	11.1745754635113
NTN1	-2.25247220655429	1.4319546880228	-6.17910891000123	1.49126249929845e-09	2.44628460892984e-08	11.1474303052773
ARHGAP10	-1.30917415801069	4.49142092148315	-6.17909274919506	1.49140273478364e-09	2.44628460892984e-08	11.147339083227
CCL2	-2.62979571373805	5.59753104971303	-6.17863207650142	1.49540565286262e-09	2.45147781760551e-08	11.1447388322792
REV3L	-1.17594529298364	1.65142045302088	-6.16226700008851	1.64462801364154e-09	2.68558403899827e-08	11.0524719635833
RPS6KA5	-1.09258859232649	0.774234751516548	-6.15749369483671	1.69083061400865e-09	2.75642085906419e-08	11.0255984880611
GPR15	-1.27592682231047	-0.354708982866033	-6.15719672813179	1.69374663030105e-09	2.75963890626637e-08	11.023927156154
FBXL8	1.11277848138005	3.50144662252599	6.1560846965461	1.70470979224833e-09	2.77441518688415e-08	11.0176692297086
LRRC37A17P	-1.16828827791008	0.888558499558566	-6.15587274044761	1.70680725825004e-09	2.77628643145113e-08	11.0164765601339
B4GALT3	1.15917025153766	6.06746548667784	6.15202973453967	1.74527730458554e-09	2.83414072271804e-08	10.9948580648662
KLC3	2.43535625919408	2.87416392973483	6.14983054080275	1.76767218764251e-09	2.86891727074722e-08	10.9824917791709
CBX2	2.14384050171893	2.82354641460565	6.13336444955252	1.94451536362311e-09	3.14027439786875e-08	10.8900190465673
THCAT158	-1.12280807122473	0.232688501268557	-6.13004264264388	1.98223224443346e-09	3.19589948270106e-08	10.8713891442597
TEAD1	-1.41412956116923	4.02997430456009	-6.12807342260527	2.00492809230773e-09	3.22716310242609e-08	10.8603490378657
UCK2	1.08992928096601	4.73918940723567	6.12784220386394	2.00760956526852e-09	3.22970467954647e-08	10.8590529434203
SMAD9	-1.52737637867038	0.933445579220786	-6.12578904689069	2.03157458811385e-09	3.26288254160062e-08	10.8475457910859
PMP22	-2.30900584651878	5.57081579025662	-6.12278033499007	2.06719905975579e-09	3.31827925783813e-08	10.8306889662024
DLC1	-1.51868204455465	1.90338774089261	-6.1216414414889	2.08084278136739e-09	3.33835100110393e-08	10.8243099327636
PARM1	-2.32472220066705	3.69107691626969	-6.11324171395663	2.18422497378525e-09	3.49846203428315e-08	10.7772931488465
TMEM44	1.08752379323551	2.96108056774341	6.11265996572257	2.19156805097392e-09	3.50830524881316e-08	10.7740388675149
TMEM8B	-1.00089037046262	1.82834093106747	-6.10131820725182	2.33964608922821e-09	3.73514616806215e-08	10.7106453908214
CBLN1	-1.12580190877337	-0.424343889605401	-6.09502868320157	2.42593166646142e-09	3.86373317168929e-08	10.6755334394001
KIF26A	-1.39014432058199	0.584748703706133	-6.09496752227099	2.42678581188199e-09	3.86373317168929e-08	10.6751921512575
SULT1C4	-1.21747012622228	0.0118369544699632	-6.09462532689941	2.43157018059989e-09	3.86924760677207e-08	10.673282697395
NCAPG2	1.36338354021573	3.82540356807229	6.09404458991905	2.43971080022478e-09	3.88009380524348e-08	10.6700423849854
SLC22A3	-1.38552311033021	0.0124795189470679	-6.0924702577913	2.46191359453471e-09	3.91328045316843e-08	10.6612594590983
RTN4R	1.83727548683887	2.90112239698933	6.09156399670103	2.47478401936642e-09	3.9316050893351e-08	10.6562044506646
SASS6	1.11092713667544	2.56605484868684	6.09120189284877	2.47994486633758e-09	3.93553547450484e-08	10.6541848584314
SMIM10	-1.69548853400103	2.94625267410083	-6.08640644855131	2.54929150333782e-09	4.03902079990705e-08	10.6274483430931
PPM1K	-1.25102156103765	2.04783883946399	-6.08479546042836	2.57301042311708e-09	4.06999677889929e-08	10.6184704144323
PLXNA1	1.23174835481442	5.28012236810637	6.08394056906075	2.58568462160653e-09	4.08783761413726e-08	10.613706973884
PDGFRA	-2.09221143735556	2.67404255840756	-6.08194964770762	2.61543800442238e-09	4.1326459730072e-08	10.6026157747974
EFCC1	-1.36200975866863	0.793187541316948	-6.07485480042158	2.72421270238318e-09	4.29525355846692e-08	10.5631160074059
RBL1	1.10007084756434	3.06077338382033	6.07273848968774	2.75750634639197e-09	4.3454087368237e-08	10.5513411953713
ARHGEF26	-1.54681364389098	1.1071044694551	-6.07009515969018	2.79964987021803e-09	4.40944854559339e-08	10.5366389821917
PPP1R15A	-1.28887118315646	7.2270972697204	-6.06492716037789	2.88387101336582e-09	4.53721811689322e-08	10.5079101105658
HILPDA	1.81790034865722	6.12375045430291	6.06446269075421	2.89156044446431e-09	4.54687403223736e-08	10.5053291360367
TNFSF12	-1.43778836884939	4.68769879016006	-6.06207663270459	2.93137923621374e-09	4.60232088408971e-08	10.4920728620978
DDX12P	1.27736977700408	1.75546772562477	6.05817132033855	2.99771045928016e-09	4.7036919070494e-08	10.4703855128028
IL33	-2.82626541838531	2.54637850932637	-6.05698027828205	3.0182303968985e-09	4.73287808090766e-08	10.4637736477659
NSUN5P1	1.29432525493687	4.33813195327374	6.05426008070735	3.06561149427513e-09	4.79738721820459e-08	10.448677045151
PLIN4	-2.58628312905182	2.64385734537034	-6.05068850243731	3.12892699012383e-09	4.89124419293903e-08	10.4288641087741
ELN	-2.79183895173375	3.85663977220099	-6.04655137658316	3.2038662977076e-09	5.00305240892027e-08	10.4059261740759
HEPH	-2.0370429350437	1.94891035335769	-6.03709566348465	3.38179050161342e-09	5.27246156172247e-08	10.3535494479057
SSC5D	-2.37000212610115	2.21665222951027	-6.02626191865741	3.59752491038416e-09	5.59213543229718e-08	10.2936245546159
UGCG	-1.16051120995146	5.17559470456047	-6.02584592130328	3.60607131509574e-09	5.60126506764209e-08	10.2913253509123
ARMC4	-1.01272247158373	-0.463545044771479	-6.02130293591897	3.70070466676366e-09	5.73609223348368e-08	10.2662251378132
CHAC1	1.37616981231468	1.35039673864227	6.02120862465182	3.70269471197666e-09	5.73614180789826e-08	10.2657042327819
WWC1	1.53891458158071	3.66464416420154	6.01732087927838	3.78564528323056e-09	5.85845106034016e-08	10.2442372227048
TGFBR2	-1.47526096920721	4.92849342976241	-6.01576069370126	3.81944202036161e-09	5.90763220625625e-08	10.2356256182261
ITGB3	-1.43078499618717	0.263525595680644	-6.01512182618286	3.83336605452845e-09	5.92604002994253e-08	10.232099867393
CCNE2	1.54037141040502	1.93481355218963	6.01390293959051	3.86006919568526e-09	5.96417336959914e-08	10.2253740125799
SDC2	-1.9268761058307	4.51061600079235	-6.00868479036142	3.97645589191359e-09	6.1407630655566e-08	10.1965931106524
ESRP1	2.26469143800677	6.36536705969656	6.00480634900499	4.06517496907398e-09	6.27446263008547e-08	10.1752150885103
PCAT6	1.67093782800761	4.34509006183834	6.00260208716069	4.11645583272671e-09	6.3502671732348e-08	10.1630703634667
ZNF540	-1.03834017109174	0.454209345710797	-5.99923108251752	4.19610441143662e-09	6.46973045963346e-08	10.1445045727825
PLPP7	-1.63590696068781	0.837331545886047	-5.99852434018994	4.21299284617656e-09	6.49235273165399e-08	10.1406133105061
LHFPL6	-1.73909024310354	4.5827462069982	-5.99457204946606	4.30866816019949e-09	6.61196614735694e-08	10.1188594802383
ATAD2	1.37914731361638	4.69832524708293	5.99361813918268	4.33207597777202e-09	6.64440658475557e-08	10.1136108715098
TP73-AS1	-1.64642264259985	1.67183532343653	-5.9924671417703	4.36048544331599e-09	6.68448043233605e-08	10.1072787891562
CAP2	-1.8937409753404	2.73129250851164	-5.98931393714392	4.43924953007931e-09	6.80166396358124e-08	10.0899370558845
MFAP5	-3.22868991137731	2.03217436871495	-5.98868153194168	4.45521285328257e-09	6.82174258240015e-08	10.0864599352431
TBX4	-1.93916367607688	0.501334403379248	-5.98786837322548	4.47582119863802e-09	6.84695467436558e-08	10.081989443169
IQANK1	2.14326441465112	5.28350009922506	5.98680015447784	4.50303519336001e-09	6.88499039611073e-08	10.0761174909348
STARD8	-1.37209226511912	1.54460936923974	-5.98598874684982	4.52381457194985e-09	6.91315325431772e-08	10.0716578103231
PPP1R3B	-1.42186535034858	2.95475412360265	-5.98581688690046	4.5282277432988e-09	6.91628945463704e-08	10.0707132946061
ARMCX1	-1.9617614059399	3.09308382613736	-5.98501992932324	4.54874773393196e-09	6.94401067564027e-08	10.0663336386865
PLEKHO2	-1.21809052211463	4.54749449437812	-5.98286373680236	4.60472141819574e-09	7.02214023664989e-08	10.054486820974
S100A11	1.36764678017325	12.4301323736989	5.97747155012672	4.74766042526985e-09	7.232590335844e-08	10.0248762127125
HOXB7	1.51937846407918	5.62934475760826	5.97337959739647	4.85901466892866e-09	7.39453686889689e-08	10.0024207734743
CEND1	-1.3120033128583	0.0943911776386056	-5.9703653913056	4.94266725107356e-09	7.51793546833853e-08	9.9858880157218
HRC	-1.33110117147898	0.47521308678131	-5.96784365993638	5.01373120152151e-09	7.6220682692565e-08	9.97206188138595
ITGA5	-2.09214061256557	6.04286378076459	-5.96643003340734	5.05400341091686e-09	7.67930653126605e-08	9.96431342066518
ATP2B4	-1.63486003218799	4.99353174620796	-5.96590099918349	5.06915591464819e-09	7.6943483170787e-08	9.96141404381812
PTPN6	1.01053098858585	6.25071658518389	5.95936998892847	5.25990903322736e-09	7.97975324331411e-08	9.92563871490681
MAFG-DT	1.57378935176223	2.7839517329733	5.95699165301155	5.33109992829464e-09	8.08356999996851e-08	9.91261899614935
IL11RA	-1.25647716323244	3.57790130155681	-5.95679202957286	5.33711788115432e-09	8.08736479721638e-08	9.91152639826201
PWAR6	-1.658462032999	0.867571795858078	-5.95069122212107	5.52426861079074e-09	8.35485022989751e-08	9.87814984133064
SPAG4	1.89866684619454	4.74017555184041	5.95031162312407	5.5361227072567e-09	8.36845793132534e-08	9.87607407254958
FOXD2-AS1	1.43288726686282	2.13763226970835	5.9492044597613	5.5708391565644e-09	8.41659273293213e-08	9.87002038989488
HSD17B7	1.10068097235541	4.05063687295006	5.94869298897484	5.58694862305895e-09	8.43658040786144e-08	9.86722412238502
COL4A4	-1.50176459685314	0.176956389324065	-5.94774996053076	5.61676988830107e-09	8.46851641162017e-08	9.86206901540016
EPHB1	-1.28259407746147	-0.0409776530443556	-5.94373205499981	5.74557840846556e-09	8.64492652675904e-08	9.84011271853802
GRIN2D	2.60907753950104	2.68959433257464	5.93947057732994	5.88534623772867e-09	8.84160092483392e-08	9.81683913834267
DARS-AS1	1.26270121991802	1.90815491250749	5.93686437000415	5.97245429021857e-09	8.96327092376808e-08	9.80261260499687
RCBTB2	-1.11277059248022	2.44474745271699	-5.93551859849359	6.01792583250249e-09	9.02226905133882e-08	9.7952684997089
LMCD1	-1.86534167591365	2.91750750845584	-5.93267659561347	6.11506584196327e-09	9.15385047727716e-08	9.77976384342929
DDX11-AS1	1.05298126304792	1.15729636484924	5.92945434482664	6.22705468536274e-09	9.30722280651537e-08	9.76219234881517
C19orf73	1.19466212501999	2.28217341696199	5.92198061609736	6.49456466959406e-09	9.68235480894443e-08	9.72146798398047
GINS3	1.10369499525006	3.62806683334735	5.9209260322869	6.53320351396326e-09	9.7300557672371e-08	9.71572506346079
RNFT2	1.65025779162491	2.11259589868378	5.92050661941048	6.5486326393626e-09	9.74807892124632e-08	9.71344131857624
P3H4	1.34800325535029	4.96212757817894	5.91795547098109	6.64325178199564e-09	9.86386522825961e-08	9.69955301912316
ANKRD44	-1.22445016898712	1.16870136106243	-5.91559980854033	6.73180456288454e-09	9.98522605922545e-08	9.68673344575407
SERINC1	-1.01185522039864	6.74242942770654	-5.91399051012064	6.79296165612283e-09	1.00708406738926e-07	9.67797809511195
NXPH4	2.71396365536839	2.59775023078555	5.91217953630159	6.86243138444974e-09	1.0158409671928e-07	9.66812795283318
KIFC2	1.78941132401313	4.66632704249558	5.91152478178727	6.8877183055791e-09	1.01906923112091e-07	9.66456728108014
SIX4	1.37384778996736	2.20762515457318	5.90770202917634	7.03718018809838e-09	1.04013215746893e-07	9.64378515661592
GALNT16	-1.52826046633229	0.0826673290834321	-5.9071573458567	7.05873217844394e-09	1.04279152378979e-07	9.64082495353871
ZGRF1	1.06510949429527	1.63590658448553	5.90598986314769	7.10514426767928e-09	1.04891213615885e-07	9.6344807891629
CCSAP	1.06227862252124	2.72356894340822	5.89941840290731	7.37199458970122e-09	1.08633089288379e-07	9.59879099207327
SLC29A2	1.6148995857261	2.91936585720258	5.89377626057766	7.60889060403546e-09	1.11786584877241e-07	9.56817528814151
IGIP	-1.01972319357493	2.89781795847765	-5.89287198843809	7.6475424828738e-09	1.12241862242379e-07	9.56327079184097
NMB	1.42368953325874	4.74588987764075	5.8905008838842	7.74980416596604e-09	1.13685785198786e-07	9.55041368180094
KIAA1841	1.05765217786647	3.05233342402666	5.8900493710913	7.76942780147441e-09	1.13916610332429e-07	9.54796589117943
RFX2	-1.12489340954777	3.24957710006954	-5.88491923766615	7.99582673409056e-09	1.16943456902238e-07	9.52016505428405
PER3	-1.56361667412237	2.33642579487452	-5.88365276662891	8.05270079184727e-09	1.17716501844893e-07	9.51330505927227
MVK	1.04846217226207	4.47363385057	5.88340225720344	8.06399721114503e-09	1.17822842045134e-07	9.51194829313374
AKAP13	-1.06569083008551	4.15844216777414	-5.88275070038431	8.09345082903251e-09	1.18194238303344e-07	9.50841967303831
LINC00702	-2.43976058824463	2.29071326639064	-5.87937320961253	8.24782051147666e-09	1.20149130722879e-07	9.49013360768189
C1orf112	1.31071962350747	2.7162951887016	5.8724851691928	8.57159607733377e-09	1.2474163292871e-07	9.45286877424751
TYMSOS	1.47116740590235	2.64354176687987	5.87163199795819	8.61255280177415e-09	1.25253326041255e-07	9.44825563887441
RSPO2	-1.48324169961843	-0.236310484427541	-5.87157474356707	8.61530814040375e-09	1.25253326041255e-07	9.44794608222124
CELSR3	1.91854091981065	2.1656104476707	5.86720830505418	8.82799380175678e-09	1.28281784931778e-07	9.4243456790247
MIR770	-1.15739264663658	-0.647579672166936	-5.86266714602501	9.05462200379742e-09	1.31444574628962e-07	9.39981677469829
KCNN2	-1.11975157137189	-0.0903509111846672	-5.8611041104105	9.13393100902985e-09	1.32530217389564e-07	9.39137783585695
EML1	-1.80616124438644	2.47846649755679	-5.85969536295184	9.2059916921642e-09	1.3350966664453e-07	9.38377355134185
LINC01346	-1.0254518599558	-0.686451451382023	-5.85937828183619	9.22228741901478e-09	1.33679816892646e-07	9.38206219231796
PRSS16	1.78794714118085	3.60129083517042	5.85234435827842	9.59110299414384e-09	1.3868280464632e-07	9.3441187878247
MIR25	1.78632004916283	3.89685644694595	5.85191575521627	9.61403545789171e-09	1.38945815855421e-07	9.34180801036108
ZFP2	-1.12352076009323	0.438798077378821	-5.85174292555902	9.62329785543515e-09	1.39011099938349e-07	9.34087625455164
CLSPN	1.48607012795117	1.43060323026606	5.85151566789882	9.63549044171135e-09	1.39118626165566e-07	9.33965110325865
FLJ46906	1.20400341901956	3.01728162363542	5.84998143409076	9.71819865532154e-09	1.40189458349224e-07	9.33138107405423
CPQ	-1.69472060643863	4.83324796555224	-5.84945912633274	9.74651315562358e-09	1.40375665139623e-07	9.32856608356474
SELE	-2.56965569530155	1.8119796509497	-5.84867934049517	9.78893543816628e-09	1.40917377720433e-07	9.32436380719655
E2F2	1.40301142721744	1.51225380476861	5.84856365003548	9.79524460834739e-09	1.40938944401541e-07	9.32374039041974
HENMT1	1.23930341261951	4.61286786630868	5.84827653616062	9.81091948176488e-09	1.41095182237753e-07	9.32219327620933
PHYHD1	-2.19868779148557	2.37553907692113	-5.8469709359565	9.88250735733083e-09	1.42054981861142e-07	9.3151588608621
NFATC1	-1.57504728177515	1.9244863991494	-5.84675892368227	9.89418026862163e-09	1.42153021564135e-07	9.31401669079291
CCDC3	-1.5825253171303	3.34938720364613	-5.84518933799679	9.98101736992302e-09	1.43330345025439e-07	9.30556198681724
MLXIP	-1.03432080433388	4.04974700956734	-5.84115178837613	1.02078238534169e-08	1.46372099748334e-07	9.28382227966957
KMT5C	1.01838867706822	3.43408381542674	5.83898567243014	1.03315676610435e-08	1.48074009114613e-07	9.27216436317356
CDCP1	1.73848168384657	4.95390577095183	5.83600842887597	1.05040388518569e-08	1.50472282721344e-07	9.25614701858223
CD200	-1.8689994070082	2.744393798826	-5.83436396359172	1.06005029248406e-08	1.51705780744116e-07	9.24730290643337
TRAF4	1.33391256465819	6.40714225535628	5.8269489184191	1.10463065302612e-08	1.57854414538538e-07	9.20745039610092
AGMAT	1.32830993769013	2.23686391895804	5.82417916219708	1.12174753346088e-08	1.60144220237508e-07	9.19257530205969
ARHGEF37	-1.59799247476663	2.2349934381494	-5.82393215665781	1.1232865098512e-08	1.60285817370145e-07	9.19124904133178
MCAM	-1.53761908541983	5.23521403074015	-5.82214832495838	1.13446202375167e-08	1.61801679580356e-07	9.18167243846677
SPINT1-AS1	1.88821314805877	5.12304875687325	5.82118101637706	1.14056736906959e-08	1.6251420757244e-07	9.17648043368165
CSDC2	-2.33274461604594	1.36212074496295	-5.82056226062524	1.14448954945008e-08	1.62993783914147e-07	9.17315966364098
DACH1	-1.15644980684375	-0.170179768934106	-5.8184262271907	1.15813080969762e-08	1.6485637546206e-07	9.16169820526054
TMEM262	1.10357876149501	2.96855163145511	5.81635875142359	1.17148517406122e-08	1.66676338873839e-07	9.15060803115581
CIDEC	-1.97228005294642	-0.150973430090804	-5.81448214301935	1.18373659633063e-08	1.68337687327698e-07	9.14054460416975
SNORD7	1.66756870060361	1.58322203664287	5.81284850497163	1.1945034357235e-08	1.69786405383406e-07	9.13178637775838
KCNQ5	-1.25211892687165	-0.369461755588172	-5.81101133742848	1.206725770275e-08	1.71440501649884e-07	9.12193950351746
C11orf80	1.18536172191563	4.40662257982009	5.80957962241854	1.21633516553815e-08	1.72721951887736e-07	9.11426762168581
RCSD1	-1.67633065454098	1.72784990809822	-5.80638403449896	1.23805323392509e-08	1.75550675158933e-07	9.09714980442742
TPPP3	-1.93185884604008	3.61318547853518	-5.80429411483262	1.25246089339765e-08	1.77250443826493e-07	9.08595907505306
PFDN2	1.04841686800189	8.34789929699703	5.80142520758348	1.27250531700027e-08	1.7991333620426e-07	9.07060276635657
MSX1	-1.74753437398134	2.34533657145471	-5.79903095536929	1.28947255873287e-08	1.82048667990744e-07	9.05779209390747
NR2F1-AS1	-1.31651482699378	0.799940291396975	-5.79845849207278	1.29356196780316e-08	1.82538043578003e-07	9.0547297443099
GRK5	-1.28987738664309	2.43477418190997	-5.79630304698448	1.30907319179977e-08	1.84637935261311e-07	9.04320166951024
CDC42EP2	-1.37976856243393	4.3896880375121	-5.7900853033862	1.35484089042461e-08	1.90725919677986e-07	9.00996752539651
UTRN	-1.44739729669536	2.56304821991129	-5.78963827059781	1.35819086846583e-08	1.91105674792059e-07	9.00757928810627
ADAMTSL1	-1.0189373464622	-0.214305265152191	-5.78896993325889	1.36321432600993e-08	1.9162842457035e-07	9.00400904277995
ZFHX4	-1.58479881393989	0.441565900496214	-5.78717983227357	1.37675874699348e-08	1.93346824032474e-07	8.99444809330263
PTGER3	-1.58866284503179	0.200914348527262	-5.78614288488085	1.38466450270524e-08	1.94363903242694e-07	8.98891090203129
CPA6	-1.34837831104163	-0.287952514221211	-5.78518607669947	1.39199851721257e-08	1.9528191373961e-07	8.98380239841016
PARP12	1.21003087302339	5.22202003846107	5.7811675465901	1.42321655065544e-08	1.99107587638257e-07	8.96235491526273
EMILIN1	-2.46777933227416	5.11503642774794	-5.77923665949305	1.43845840953574e-08	2.01143862087587e-07	8.95205402191885
SPP1	3.05398432618316	6.41823652273566	5.77845771488421	1.44465210973381e-08	2.01913566577538e-07	8.94789934266593
HSBP1L1	1.17441916172759	5.92914957969008	5.77267424870215	1.49145885728549e-08	2.08157633273837e-07	8.9170668872062
MAT2A	-1.11161963465651	6.95789371631138	-5.7715450550626	1.50076858768509e-08	2.09357217982071e-07	8.91105008265587
CEP126	-1.18537800198483	0.831798100019277	-5.77084941483087	1.50653202073823e-08	2.10061187755957e-07	8.90734392898555
GAS6-DT	-1.64723971988482	0.451404434106835	-5.76931532887351	1.51931839218707e-08	2.11541978607986e-07	8.89917214976678
DPYSL2	-1.64810742862186	4.27390190181193	-5.76600003447826	1.54731320303422e-08	2.15133081551435e-07	8.88151856912144
GPAT3	-1.55754411553359	0.806735678236528	-5.75923682473282	1.60599034369943e-08	2.22551973125235e-07	8.84553215258823
DIRAS1	-1.94180173933976	0.559809314150621	-5.75674430388877	1.62815757875914e-08	2.25304091968583e-07	8.83227879853457
DIAPH3	1.24824374101706	1.35334753715537	5.75518785323565	1.64215081418582e-08	2.27025993872456e-07	8.82400525478912
CREBRF	-1.00435256755255	2.48946033591812	-5.75288436020055	1.66307563817258e-08	2.29702031212945e-07	8.81176421319374
SPTBN4	-1.00170895961907	-0.233161342332668	-5.75176444353695	1.67334256094886e-08	2.31011170230899e-07	8.80581435659599
GINS4	1.37240254641482	2.42250767110898	5.75120193412307	1.67852268722382e-08	2.31617155545086e-07	8.80282624936688
PSME2	1.04690719849872	8.05806199688201	5.75008447746788	1.68885969965642e-08	2.32933827219561e-07	8.79689094862324
SNORA26	1.69968936552973	3.09556429644193	5.73987347888676	1.78623523519625e-08	2.45670240446357e-07	8.74270164894686
TRABD2B	-1.30644554927177	0.177238160088151	-5.73948701602612	1.79002613950092e-08	2.4596067428086e-07	8.74065232958604
AP1G2	1.28102171219384	4.92341862107818	5.73824862011204	1.80222673969356e-08	2.47521014249052e-07	8.73408621148006
KLHL17	1.16019241953119	3.40796657373139	5.735618997985	1.82840292288393e-08	2.50646062825852e-07	8.72014767955718
CDIP1	-1.72842046080176	2.80731271169648	-5.73403698881557	1.84432888245375e-08	2.52711013150059e-07	8.71176474675149
HOMER3	1.13078008959951	5.592457157778	5.72906250418102	1.89529234008811e-08	2.59331508087134e-07	8.6854182948582
DUSP26	-1.00413335813819	-0.317237280166627	-5.7290615612331	1.89530212942329e-08	2.59331508087134e-07	8.6854133025653
LAD1	2.31414190531291	7.9128681874154	5.72557954086567	1.93178917947664e-08	2.64077293573347e-07	8.66698308736393
CENPW	1.34094138982696	3.46799403555074	5.72344428516713	1.95450143910438e-08	2.66808572500292e-07	8.65568600617814
ACKR4	-1.50490932765383	0.459628689702842	-5.72321836551261	1.9569196628139e-08	2.66825302660342e-07	8.6544909356731
FBXO6	1.04180117702382	4.90235308926801	5.72317758711554	1.95735646157049e-08	2.66825302660342e-07	8.65427523029088
CDC42BPA	-1.27973114068671	3.39250140517777	-5.72263549525134	1.9631721235856e-08	2.67369257835613e-07	8.65140785362804
DUSP5	-1.90513000635955	5.98159510700399	-5.72218119351078	1.96805891992182e-08	2.67785815416208e-07	8.64900501934946
DNASE1L2	1.49861004428011	1.53404808345351	5.71973020272686	1.9946286802749e-08	2.71149174889342e-07	8.63604437811371
GMNN	1.16641998813753	4.59881943200248	5.7108512165398	2.09383845097972e-08	2.84240025122572e-07	8.58913291989791
PTCH1	-1.1899510301231	1.80412431874094	-5.7105999003813	2.0967153712568e-08	2.84498734603835e-07	8.58780602025184
GABARAPL1	-1.18367261490454	5.89493868370668	-5.70928502939399	2.11183013432957e-08	2.86416961968447e-07	8.58086457863704
USP43	1.20569426217354	2.16101458454103	5.70814843728224	2.1249810264379e-08	2.88067187272089e-07	8.57486540936267
GGTA1P	-1.87821813095438	2.20355151535471	-5.70708850518414	2.1373167921578e-08	2.89605436754222e-07	8.56927179173545
ARL6IP1	1.02539948455905	8.28630929877878	5.70694396487761	2.13900438549546e-08	2.89700108520988e-07	8.56850907310993
MBOAT7	1.097000243124	4.251448511978	5.70309589084864	2.18441325076965e-08	2.95440379415036e-07	8.54820943404579
RORA	-1.06179663947557	0.45163883592469	-5.70115710792667	2.20764605688783e-08	2.9844481419718e-07	8.5379862809711
SLC16A4	-1.64939361703352	1.17385578467373	-5.70037206746394	2.21712165262628e-08	2.99587540653538e-07	8.5338476318107
CAVIN1	-2.00636438461279	6.74095642488398	-5.69959465141391	2.22654425611477e-08	3.00722056168198e-07	8.5297496602007
CST1	3.85350522550958	3.43869805717732	5.69932329863324	2.22984233845493e-08	3.01028715691415e-07	8.52831939887398
WDR90	1.13718355793142	4.10674138785625	5.69888604107127	2.23516687907117e-08	3.01443009361871e-07	8.52601480047927
FREM1	-1.16401219084909	-0.103735301532101	-5.69880441263876	2.23616224965758e-08	3.01443009361871e-07	8.5255845885998
NCAPD2	1.1339783401713	6.0662670251513	5.69769508318152	2.24973220381871e-08	3.02876401244803e-07	8.51973853895389
SNORA60	1.58011381655773	1.73355148816131	5.6961733528034	2.26847743584776e-08	3.0497956164828e-07	8.51172077042398
HIP1R	1.1788438644302	5.24112530954885	5.69372572115015	2.29894784056712e-08	3.08934298116577e-07	8.49882842763119
MN1	-1.70463260832852	0.893090361418243	-5.69354498400812	2.30121356319386e-08	3.09096979980578e-07	8.49787662463295
GLI1	-1.31072033958458	0.355805838517354	-5.6917106195458	2.32433257772139e-08	3.11630768257886e-07	8.48821791218778
SRD5A2	-1.27280799600781	-0.438204845335005	-5.69122259403973	2.33052130189883e-08	3.12174766982744e-07	8.48564869990195
AKT3	-1.61870585618668	1.82076048513971	-5.69101511960773	2.3331571752544e-08	3.12385006622841e-07	8.48455650725574
KRTAP4-1	1.78641297907708	1.32769049357016	5.6902732958752	2.34260549902644e-08	3.13354532121668e-07	8.48065165815324
NFIB	-1.52632468624886	2.75256289387123	-5.69019480591515	2.3436073728574e-08	3.13354532121668e-07	8.48023852434448
EFNA1	1.5645666932412	7.24195347490567	5.68887615636854	2.36050161814466e-08	3.15325558155713e-07	8.47329851284147
ZNF92	1.16835393576389	3.09447248380452	5.68493423098113	2.4117150324635e-08	3.21726738961832e-07	8.45256052679502
SH3BGRL	-1.38842257194968	6.56621119932066	-5.67951951945232	2.48383049836785e-08	3.30594340979946e-07	8.42409454183393
UBXN11	1.10903883866543	5.12150571889208	5.67894669468573	2.49158134529231e-08	3.31475365623697e-07	8.42108447684241
TRIB1	-1.32444078553958	6.08682324560102	-5.67710264770086	2.51669330287883e-08	3.34512387966585e-07	8.41139619897503
IGSF8	1.05997931402187	5.41598272764481	5.67633274637862	2.52725048602907e-08	3.35763278858147e-07	8.40735208224431
EIF4E3	-1.18563391045459	2.60773627829866	-5.668170856277	2.64185518456518e-08	3.50353769270425e-07	8.36450854350429
DUXAP8	1.94026442607963	1.60558219002415	5.66702685768366	2.65831760977691e-08	3.5237744062631e-07	8.35850768411549
SGCB	-1.32837920650995	4.01103616259658	-5.66417006493387	2.6998649692175e-08	3.57722950127664e-07	8.34352689262041
FAM162B	-1.45098514433486	1.42157419954133	-5.66248530777084	2.72466267495394e-08	3.60519390527442e-07	8.33469520912101
KIZ	-1.18821800597252	4.10174107566678	-5.66224486164335	2.72821980326068e-08	3.60827084137795e-07	8.33343494831293
REEP2	-1.8864973456977	1.860681403101	-5.66158230044935	2.7380450597636e-08	3.61963131885264e-07	8.3299624756901
SCN1B	-1.40028883467039	0.970018801354669	-5.65576519549342	2.82580025626033e-08	3.72723181031726e-07	8.29949014047031
SELP	-2.05684238171872	1.64497631895992	-5.6538494076529	2.85529623433069e-08	3.76444208752105e-07	8.28946037748443
MYH3	-1.62366434823194	0.956686286517929	-5.65141320874276	2.89323783373038e-08	3.81274864323579e-07	8.27671032240684
AHNAK	-1.52739846868474	6.53531267425197	-5.64730312948247	2.95836405446213e-08	3.89506853822328e-07	8.25521059971133
MIF	1.06711240685775	7.17273085282096	5.64719824366356	2.96004455870928e-08	3.89553033905608e-07	8.2546621208991
ARRDC1	1.02530601110059	5.33659683039714	5.64691425134672	2.96459941402338e-08	3.89977278104243e-07	8.25317708555073
GPR183	-2.07863892100944	3.01702165523921	-5.64380104901379	3.01498055392639e-08	3.96071100122303e-07	8.23690193593096
PRKAG2-AS1	-1.64772878606556	1.24734524851384	-5.6424439348172	3.03720279069735e-08	3.98632866279027e-07	8.22980965614057
PTGS2	-2.72999920796534	4.37903923357985	-5.64168826573034	3.04964561810412e-08	3.99907647190511e-07	8.22586116594324
CST6	3.38588364793499	5.08256383815356	5.63779792052418	3.11449346014097e-08	4.08046001408005e-07	8.20554071110785
TRIB3	1.6235340999367	4.50486942148384	5.63710484047676	3.1261863833883e-08	4.09394859639519e-07	8.20192181129592
TRPC1	-1.10468375991363	0.68943566982502	-5.63342316468514	3.18901981871704e-08	4.16877891964818e-07	8.18270446443338
ZNF106	-1.04766324800886	3.53348265237646	-5.62840233935797	3.27669279094157e-08	4.27194994706868e-07	8.15651456725758
CDH24	1.24585137348351	3.01913003229526	5.6253083483978	3.33188331962505e-08	4.33811208215181e-07	8.14038555436071
CLSTN3	1.15200605290143	4.55128550178066	5.62302012309422	3.37328161286341e-08	4.38811211584519e-07	8.12846192803201
INCENP	1.18000231651022	3.68914338436119	5.62226403944438	3.38707030843044e-08	4.4040934170204e-07	8.12452300018342
FZD2	1.57320565328886	2.75842613608696	5.62073818322642	3.41506461741804e-08	4.43852342356972e-07	8.11657522152854
SPRN	1.02115903466511	2.2925651685753	5.61875215410583	3.45183905379658e-08	4.48432927188341e-07	8.10623331234789
SNHG10	1.04276800167919	3.08665755333931	5.61820681201149	3.46200417874327e-08	4.49554133050904e-07	8.10339408784007
TDRKH-AS1	1.11557917439948	0.76506054154528	5.61810658543768	3.46387555933882e-08	4.49597848962476e-07	8.10287230226219
F11R	1.36827265362792	7.24666373361521	5.61699970944701	3.48460818393618e-08	4.52088559558947e-07	8.09711037332681
PRRG2	1.5980858652754	4.47638910155375	5.6149670533429	3.52299636411841e-08	4.56664506578977e-07	8.08653177539228
IRF5	1.53545099111211	4.50361561026802	5.61341934794947	3.55250160421121e-08	4.60285424570399e-07	8.07847923299163
RGCC	-1.27123528599411	3.88211770505713	-5.61151596489198	3.58911731103364e-08	4.64824012496599e-07	8.06857876527943
MGP	-2.69164350322314	6.85673125771579	-5.60954274663569	3.62746414739526e-08	4.69375274725901e-07	8.05831810837681
C3orf18	-1.16451550550331	1.5215105187568	-5.60899518743527	3.63817570601359e-08	4.7055345389699e-07	8.05547137428914
STAC	-1.59949253056824	0.416344662269143	-5.60715962676969	3.67430866573821e-08	4.7480755343097e-07	8.04593013211546
MELTF-AS1	1.38652892765953	3.08372739095149	5.59946452695568	3.82962452116832e-08	4.94224010341964e-07	8.00596035854622
PSMC3IP	1.05073526158395	3.14625686086563	5.59633524038262	3.89459629220063e-08	5.02166366109231e-07	7.98971982280676
TESMIN	1.40464830808811	1.35993408885181	5.59205719183085	3.98515734798714e-08	5.12940177984548e-07	7.96753007096186
MIR647	1.76327580029761	3.93747617833924	5.58747863695453	4.08434950868297e-08	5.24700103226612e-07	7.94379786944819
RADIL	-1.10315482892279	0.0190808779606844	-5.58301020734456	4.183470175769e-08	5.37049775631695e-07	7.92065268261491
JDP2	-1.27845398283417	2.28724513620396	-5.58211133701861	4.20369017922245e-08	5.39409127465273e-07	7.91599872512937
SNORD60	1.71728743280656	2.76943949157258	5.5817492653372	4.21186178449927e-08	5.4022106382183e-07	7.9141242592991
RCAN3	1.08548365661821	3.73072365501494	5.58145753798549	4.21845702765637e-08	5.40830190919884e-07	7.91261404654952
KIF20B	1.19373825492703	2.91002211977913	5.5805478739701	4.23908688909053e-08	5.43237315905105e-07	7.90790534036145
CHST9	-1.14174987944529	-0.582591847802493	-5.57446506820378	4.3795806572638e-08	5.60016653664527e-07	7.87643588445904
TSHZ2	-1.40704889171722	0.988408112215165	-5.57196725488883	4.43857522259116e-08	5.67312657704224e-07	7.86352201818303
RAB30	-1.12372073558772	1.51495142302198	-5.57121031181041	4.45660520789903e-08	5.69120529927647e-07	7.85960955880802
TOMM34	1.04585850882375	6.52984027933939	5.56488312556602	4.61012846294276e-08	5.87701102358173e-07	7.82692381754563
ADCY9	-1.29598280066688	2.56235222834187	-5.56208998033121	4.67952709636662e-08	5.96029331687218e-07	7.81250487533138
CX3CL1	-2.25906736716251	4.19071814059839	-5.55713425206916	4.80516655337303e-08	6.11234712032406e-07	7.7869375348075
MIR4786	-1.52234085911586	0.38536865281741	-5.55031022665015	4.9835547143052e-08	6.32827201367884e-07	7.75176365683339
RSRP1	1.19201677363825	4.36632444593477	5.54493754083357	5.12851953144478e-08	6.50108090323128e-07	7.72409692011357
FCHO1	1.73508789419032	3.38431695809979	5.54302141209256	5.18120577718072e-08	6.56218863997013e-07	7.71423539656009
CLU	-2.81068332295752	7.36655837978716	-5.54219462081976	5.20410162111081e-08	6.58833867720143e-07	7.70998115498192
ADAT3	1.11300365245856	2.5590039938214	5.53597331691027	5.37956885444554e-08	6.79579429025365e-07	7.67798716581597
SLITRK3	-1.02226794980971	-0.597838495917484	-5.53514087772571	5.40347926792979e-08	6.82305711870703e-07	7.67370858408916
ACY1	1.21456638132709	3.65778246948219	5.53283268296615	5.47032013660012e-08	6.90150854443155e-07	7.66184781112534
TMEM108	-1.79922884522577	0.692671462639845	-5.53018706794591	5.54792122482894e-08	6.99338865238227e-07	7.64825846085794
ADAMTS4	-1.87832190262339	2.29301530383363	-5.52916584355318	5.57816121503435e-08	7.02546142710366e-07	7.64301439132565
ZNF692	1.14549579227011	4.49660047595347	5.52600035795116	5.67291795208383e-08	7.13560031800326e-07	7.62676470204753
KDM4A-AS1	1.04500995171226	1.46575348519009	5.52531450479625	5.69365386787405e-08	7.15860901542362e-07	7.62324500992171
PPP1R13L	1.42954740276703	6.41439802309906	5.52333501821022	5.75391536099368e-08	7.22507288899742e-07	7.61308871562764
LINC01410	1.37125585811404	2.48213643105246	5.52192037718103	5.79736077563269e-08	7.27650745167779e-07	7.60583244840035
MAP6	-1.05913208826675	0.0466241334162642	-5.51819881922781	5.91318343934458e-08	7.41552692018834e-07	7.58675076713537
WARS2-IT1	-1.4263318597999	0.337229968578843	-5.51684504563367	5.95587126847031e-08	7.46586430508506e-07	7.57981228139205
IL22RA1	1.74524002408098	2.22185956799288	5.51492954848593	6.01678392791175e-08	7.53577106319687e-07	7.56999732091753
IL16	-1.47629386916827	1.27440763108728	-5.51480045657761	6.02091075537377e-08	7.53771711874678e-07	7.56933596348088
HDAC10	1.09663570328496	3.81597368336763	5.51182211539981	6.11689060585239e-08	7.64807128887946e-07	7.55408119891379
COL4A6	-2.45428618695841	2.86362800356326	-5.51001809450682	6.17574855004734e-08	7.71507691998452e-07	7.54484466181762
C20orf194	-1.10616021145583	3.25446905558655	-5.50672061919041	6.2847581270959e-08	7.84122612151936e-07	7.52796845997284
ZFP36L1	-1.12429510089338	8.01562550370994	-5.4991776271264	6.54119877277089e-08	8.15076214582404e-07	7.48939702990066
MYLK-AS1	1.08262463145571	1.74809168784867	5.4938693694291	6.72773302787186e-08	8.37963176239397e-07	7.46228053187992
GPC6	-1.65683779876607	0.731828825251984	-5.49344929916042	6.74271328074857e-08	8.39472101825454e-07	7.4601356321472
IGDCC4	-1.31818050853507	0.808797719425652	-5.49062877669618	6.84413984319088e-08	8.5173779399438e-07	7.4457375927486
FBXO41	1.24434126989519	2.24711381007616	5.48524576146986	7.04184623842861e-08	8.75226497898881e-07	7.41827651545729
ENDOU	-1.2367576589197	-0.222981116202812	-5.48437781061125	7.07423955321196e-08	8.78134947929426e-07	7.4138509152817
TMEM273	-1.34893361150645	1.28205614973443	-5.48296205419645	7.12738889786034e-08	8.83609216093181e-07	7.40663341157742
PRIM1	1.17714999098899	4.28662256229269	5.47491687586512	7.43686507571622e-08	9.19253005878087e-07	7.36564996735056
AMOTL1	-1.49711328605979	3.69423869181467	-5.47438718773625	7.4576927107315e-08	9.21132432413382e-07	7.36295348527849
ADAMTS9	-1.48509046844888	1.87898040256119	-5.47437027850014	7.45835852426879e-08	9.21132432413382e-07	7.36286740920664
SYNE3	-1.0964249511882	0.524748533979031	-5.47197684036366	7.55318702518042e-08	9.32450964612982e-07	7.35068599990261
NR2F6	1.02951356272195	7.07081483463862	5.47043641348981	7.61483770716863e-08	9.39270192132653e-07	7.34284844299556
MAP3K8	-1.19456859572191	2.85050270093981	-5.46781921672469	7.72070569166141e-08	9.51127305455093e-07	7.32953677437363
FASN	1.31433080125191	6.81390974043352	5.46322576749134	7.90998319036856e-08	9.73625872108601e-07	7.30618682161664
TRIM63	-1.61218207176958	0.116331668964179	-5.46077358138873	8.01286620567746e-08	9.85461442045849e-07	7.2937285734869
PYGB	-1.13570128556375	6.47583747685785	-5.45656505775369	8.19247612643459e-08	1.0058616434363e-06	7.27235865335637
LINC01232	1.41441773521507	3.26886262092121	5.45081892818658	8.44403668039356e-08	1.03587962542768e-06	7.2432042716307
ADAM8	1.79529874788519	5.1731656477408	5.446766309164	8.62595358764453e-08	1.05686871748242e-06	7.22265840309256
FIRRE	1.52671955681123	0.721205313620604	5.44318945737664	8.78967304008857e-08	1.0764777245376e-06	7.20453561942316
RHPN1	1.94254008914228	3.56468961030095	5.44303918923656	8.79661677604013e-08	1.07659650088202e-06	7.20377448485461
TMEM74B	1.63062413506087	1.50627525576556	5.44300942224301	8.7979929104337e-08	1.07659650088202e-06	7.20362371196595
LDLRAD4	-1.00819760465329	0.281359443738037	-5.43834988228811	9.01600305414225e-08	1.10143373424144e-06	7.18003151462567
SETD7	-1.03851443112709	4.20907883345711	-5.43538111721432	9.15763298432018e-08	1.11733801864081e-06	7.16500923100952
NFE2L3	1.60997988958855	4.52096132753559	5.43453721199341	9.1982858654449e-08	1.12183090935974e-06	7.16074028022618
LINC01311	1.07975185285998	1.71576868336556	5.42882454294985	9.47812533242611e-08	1.15451842666704e-06	7.13185754808318
SRD5A1	1.20869981576264	2.97483730644466	5.42824052563263	9.5071954886447e-08	1.15757810407251e-06	7.1289063010529
WNT3	1.1381341651932	0.695355283581006	5.42238379851554	9.80355183349e-08	1.19168070938626e-06	7.09932547783855
HAGHL	1.36048108932665	2.48153848955382	5.42130959193749	9.85887309804664e-08	1.19790828455942e-06	7.0939029569218
MNX1	1.58850343633242	0.875411772211366	5.41808434821082	1.00268001459165e-07	1.21528800279116e-06	7.0776277753254
MEG3	-1.84780282367513	1.74420070938944	-5.4157540345876	1.01498567872303e-07	1.22968498584801e-06	7.06587383219994
SALL4	1.55423802279619	1.03909069512398	5.41510551888417	1.01843629929226e-07	1.23285501602341e-06	7.06260354732928
MAPRE2	-1.39249807337836	3.73530667938109	-5.4110874258913	1.04007113672706e-07	1.25593091304284e-06	7.04234903102475
EEF1A1P11	-1.15941073024213	1.91483965526554	-5.41054896515833	1.04300410272114e-07	1.25895365427342e-06	7.03963573921508
SH3RF3	-1.22449919083152	1.03691790709663	-5.407892671343	1.05759074430193e-07	1.27445992819108e-06	7.02625417931669
WNT9A	-1.57427185700447	1.93940018962193	-5.40767724983464	1.05878234632029e-07	1.27537125145776e-06	7.02516920580794
DDN-AS1	1.03230706046917	0.440855994656219	5.40709944260881	1.06198492412979e-07	1.27870317930055e-06	7.02225925761285
RND1	-1.60681696375187	2.53652903827549	-5.40483202111714	1.07464356725763e-07	1.29288227116272e-06	7.01084270795029
ENTPD1	-1.04985610015565	2.96186048711926	-5.40410557904238	1.07873008002052e-07	1.29648020250097e-06	7.00718592921275
TCIM	-2.4034038120756	6.19472988988483	-5.40406445875772	1.07896184799364e-07	1.29648020250097e-06	7.00697894991917
IGFBP5	-2.69049964966699	5.8595355553198	-5.40108411322929	1.09588948684992e-07	1.31520206953168e-06	6.99198101484092
CEP85	1.08283930750095	3.66095485281154	5.39972414649768	1.10369919416167e-07	1.32349029443169e-06	6.98513967918388
MPV17L	-1.29986531521191	0.2741572100398	-5.39905792877271	1.10754469433028e-07	1.32755817595768e-06	6.98178880824361
DGLUCY	-1.19940044967835	4.37055271935774	-5.39801678246952	1.11358040218101e-07	1.33424694813467e-06	6.97655288397033
TFAP2A-AS1	1.37693659100043	1.87072836806307	5.39594629413181	1.12567845220146e-07	1.34708947129256e-06	6.96614301784068
ZNF516	-1.32536127242064	2.14755039292312	-5.38656444632995	1.18211568302878e-07	1.41001950058339e-06	6.91901726258904
PRDM11	-1.02436822862525	1.27971977760045	-5.38647916272418	1.18264110472867e-07	1.41007208640726e-06	6.91858920474656
BMPER	-1.10195603163542	-0.072795337563137	-5.3862936496776	1.18378481077508e-07	1.41086151471342e-06	6.91765809294806
KANK3	-1.08321510560032	1.68253714796435	-5.38494561353957	1.19212790062047e-07	1.41849662261075e-06	6.91089298206295
GPR155	-1.20361813557029	1.40511753555023	-5.38454116534483	1.19464217355149e-07	1.42033451599801e-06	6.90886354971022
LRP8	1.43395612896132	2.26536455504931	5.3837486286116	1.1995839568858e-07	1.42563131914683e-06	6.90488716015609
TBL1X	-1.30321636404372	3.86890426620541	-5.37620726132261	1.24761130581838e-07	1.47851024287821e-06	6.86707548281183
RPLP0P2	1.66529361067664	1.16274555862005	5.374850685443	1.2564465677389e-07	1.48777696854936e-06	6.86027865766176
CCNO	1.65652796998519	3.39668289282766	5.37404254135295	1.26173878095947e-07	1.49283673619579e-06	6.85623034168303
KIF26B	1.41996207654316	1.11201231865751	5.37197287224001	1.27539108937045e-07	1.50716345151703e-06	6.84586496918765
TACC1	-1.57699064123662	3.84294767141041	-5.36652664133597	1.31200523616285e-07	1.54793368479222e-06	6.81860568061213
PROSER2	1.50482580895291	3.4339383282249	5.36625171655244	1.31388031611012e-07	1.54952189454292e-06	6.81723027722609
MHENCR	1.11721726809936	4.18325366512712	5.36365005333337	1.33175381151664e-07	1.5680758805619e-06	6.80421763416269
FCER2	-1.67991531294242	-0.133826150609934	-5.36198421530964	1.34332187011983e-07	1.5804262724964e-06	6.79588857033416
HGF	-1.75898967618104	0.608333647419177	-5.35855846326705	1.36741862614871e-07	1.60684029895815e-06	6.77876717884244
MOCOS	1.14946593919309	3.38694027235318	5.35155235532133	1.41801307028853e-07	1.6616277157641e-06	6.74378150575577
CA3	-1.4402190226473	0.494819905902182	-5.35063186765391	1.42479390991989e-07	1.66890594126762e-06	6.73918793762319
PCDH7	-2.15455059406302	1.84841889610015	-5.34921759457996	1.4352736197513e-07	1.68050922024837e-06	6.73213154764954
HACD1	-1.77203522492375	1.94756695526151	-5.3483178901921	1.44197928843078e-07	1.6870121108059e-06	6.72764340172738
TSHZ1	-1.08324698570068	3.12574956496315	-5.34672350716428	1.45393729028665e-07	1.6989666102492e-06	6.71969149641869
FANCF	1.02672420627907	3.82962767756275	5.34649397632735	1.45566669568066e-07	1.70030924441647e-06	6.71854689369743
TDO2	1.7164027050535	1.7568605459927	5.34325476108915	1.48028656389476e-07	1.72768903941422e-06	6.70239846557481
ZNF296	1.460536809657	3.52709361254695	5.33982741787007	1.50677622681505e-07	1.75510972423645e-06	6.68532148970408
CHRNA5	1.01868040591406	2.08779219952614	5.33870109987707	1.51558145086785e-07	1.76326285159546e-06	6.67971162556459
DENND5A	-1.05551638889664	4.48979172814202	-5.33848836603397	1.51725013888042e-07	1.76450348624462e-06	6.6786521761166
MAD2L2	1.03772483189432	5.51028172354397	5.33654568096871	1.53257130804592e-07	1.78119940468783e-06	6.66897899526102
TNNT2	-2.19501065792004	2.32462341772523	-5.33051585975411	1.58108835056979e-07	1.83147422815113e-06	6.63897443311778
ATP8B2	-1.61858384578401	2.69528992202631	-5.33005695272191	1.58484122419805e-07	1.83509579695185e-06	6.63669211487041
CDCA7	1.61653364182244	3.72546904352309	5.32993209991877	1.58586374671939e-07	1.83555426551341e-06	6.63607120442979
LYNX1	-2.03472973923746	2.62279347684312	-5.32735665118021	1.60709958352281e-07	1.85939898496448e-06	6.6232659790473
CYP2A6	-1.28587051771618	-0.404710744298913	-5.32643010144556	1.6148067231441e-07	1.86757848221502e-06	6.61866046558492
PALM	-2.04644593770683	2.70347031444001	-5.3244926523192	1.63103870690351e-07	1.88486307371748e-06	6.60903243717947
CXCL2	-2.55321124306052	3.00963842885266	-5.32401218815318	1.63508847768661e-07	1.88879798713838e-06	6.60664527626139
LIX1L	-1.23173950643954	3.91966203493359	-5.32329875186236	1.64111994583843e-07	1.89427142684542e-06	6.6031009537167
NGF	-1.08473028811936	-0.0225149177631453	-5.32304036469754	1.64330969958072e-07	1.89605189638508e-06	6.601817399395
ITGA1	-1.43103175269573	3.27747258799801	-5.32248536386571	1.6480227538078e-07	1.90074120365353e-06	6.59906058273257
RGMA	-1.49413641961807	0.41397739089491	-5.31730942682328	1.69261287748723e-07	1.95063313320174e-06	6.57336263976283
KBTBD11	-1.05324247012811	0.0262235928720317	-5.31545351391843	1.70888470563588e-07	1.96783716397811e-06	6.56415357754216
TFR2	1.62827445249918	1.89833996966773	5.31352918448962	1.72591661196681e-07	1.98588873321161e-06	6.55460800655699
RBP7	-1.78643410154366	2.99455356697193	-5.31290376272962	1.7314874871886e-07	1.99073492689129e-06	6.55150627529416
HOOK1	1.42217125463344	2.88429983492389	5.30987198469172	1.75874090625939e-07	2.02048293524976e-06	6.53647494001262
ZDHHC23	1.13651248692551	1.93221208520492	5.30901884603871	1.76648471559053e-07	2.02778878304172e-06	6.5322464964234
GRHL2	1.76645579387951	4.55102757764339	5.30559386722328	1.79790701193422e-07	2.06062933938236e-06	6.51527713877137
FAM102B	-1.25102328241007	3.6261467993719	-5.30526122490617	1.80098755122315e-07	2.06335276938139e-06	6.51362954475288
SNORA33	1.25263078203955	4.41519143162067	5.30434627608154	1.80948715786516e-07	2.07228015205863e-06	6.50909822466415
SYNE4	2.35146783158666	4.2145245773839	5.30270592999569	1.82482301137214e-07	2.08821055149011e-06	6.50097606161615
CCL23	-1.21538395360981	0.00853057348984477	-5.30137818716062	1.83732854832837e-07	2.10170011024129e-06	6.49440336463212
PLEK2	1.81978160505033	5.35653216739807	5.29963723923073	1.85385194059563e-07	2.11894625828127e-06	6.48578737433123
PPARGC1B	-1.14113681572799	1.26764301706233	-5.29900567972611	1.85988164837806e-07	2.1250090830435e-06	6.48266238564429
GPT2	1.33786198438021	4.63798649833621	5.29891222917145	1.8607754659207e-07	2.12520145318311e-06	6.48220001526677
MAPK15	1.74599808148274	1.76097079406635	5.29816518200071	1.8679356706015e-07	2.13254775799965e-06	6.47850406655236
THBS1	-2.03220737667144	6.25708523186952	-5.29706193399144	1.8785588454084e-07	2.14384033409579e-06	6.47304668207053
ATXN1	-1.26242038131263	2.17551745584388	-5.29694883564366	1.87965117522857e-07	2.14425160351717e-06	6.47248728018154
HSPA12B	-1.29002650404959	2.06304715670623	-5.29445083597816	1.90393511064797e-07	2.16941964474649e-06	6.46013445929909
CD69	-2.15193924655798	2.5892217600674	-5.29326322645004	1.91558674423213e-07	2.18184734340125e-06	6.45426342180956
SLC16A7	-1.38631118848819	1.0462331985677	-5.28720274526276	1.97613140802294e-07	2.24469831710089e-06	6.42432096984996
TCF4	-1.42159391918563	2.95631579266685	-5.2864588460988	1.98368969163643e-07	2.25241044637555e-06	6.42064773089631
SPART	-1.12041160773702	4.44269510245335	-5.28595139505128	1.98886165558557e-07	2.25740806665554e-06	6.41814229002305
SLC17A7	-1.16653281953884	0.166450048252125	-5.27811642569596	2.07039537378537e-07	2.3408812225026e-06	6.37948544446059
CDH1	2.24963439778389	7.68760519779825	5.27529594537081	2.10053249058848e-07	2.37220891718541e-06	6.36558183833998
KCNJ8	-1.6774932471654	2.41870497433208	-5.2750784958731	2.10287354216258e-07	2.37302312856906e-06	6.36451018823575
ANO9	1.48444095042823	3.6080917047685	5.27071796449846	2.15035645891254e-07	2.42194127119734e-06	6.34302849533123
SCUBE3	-1.48287872696774	0.639522996129542	-5.26786877239062	2.18194187950461e-07	2.45130413888872e-06	6.32900068182315
HCN3	1.05284732162503	1.62266131287534	5.2658070612011	2.2050775496794e-07	2.47500945662291e-06	6.3188541346243
CD248	-1.82715685282156	4.95340585684288	-5.26524072062144	2.21147432077599e-07	2.48123861459719e-06	6.31606754547304
TEK	-1.32492749407231	1.61247462088868	-5.26465479903488	2.21811119358232e-07	2.48773229004572e-06	6.31318488818294
WDR54	1.11230933226104	4.70951292550154	5.2602346037008	2.26880598551151e-07	2.538847179864e-06	6.29144719092708
B3GNT4	1.24694491888934	1.12289146820533	5.25965166026296	2.27557498115032e-07	2.54438813254956e-06	6.28858158109301
SIM2	1.60307566080029	2.23916885041699	5.2570609793589	2.30589494204178e-07	2.57632312460389e-06	6.27584979255804
NDN	-1.79848969836248	3.08086722344207	-5.25454266878308	2.33574314262404e-07	2.60470481017021e-06	6.26347894875353
EPB41L2	-1.35345801497405	3.01509394971211	-5.25384014209586	2.34413642301404e-07	2.61211154430233e-06	6.26002881536611
SLC2A3	-1.93745991108152	4.39779956767005	-5.2533815433936	2.34963119453595e-07	2.61720326402778e-06	6.25777683966969
KRT18P8	1.17954890481645	0.6241636864197	5.25109255520792	2.37724430163402e-07	2.64594877721765e-06	6.24653921326541
TSTD1	1.53211125677768	7.60910935973435	5.2496254674907	2.39510761170655e-07	2.664818742307e-06	6.2393389133886
ADHFE1	-1.72099123678533	1.93302450186745	-5.24927499980633	2.3993941356619e-07	2.66857445725951e-06	6.23761911954071
ZNF521	-1.30487295054855	0.789452860784167	-5.24439043533777	2.45991633494845e-07	2.73381066131696e-06	6.21366038855485
SFN	2.31031957653375	9.85907354249471	5.24074999777306	2.50598300960152e-07	2.77868176632387e-06	6.19581684219244
PITX2	-1.74751156815607	1.63685487716238	-5.24024222907841	2.51247448038597e-07	2.78482557332224e-06	6.19332888807313
ODC1	-1.50811662061508	5.99109545385629	-5.24015173324434	2.51363311700086e-07	2.78505605758473e-06	6.19288550079507
MIEN1	1.07128167058782	6.86924369971999	5.23789791210728	2.54265690024047e-07	2.81508442526624e-06	6.18184500363814
FGFBP2	-1.26593902259436	-0.107527072870846	-5.23529963449793	2.57651963618747e-07	2.84826953743819e-06	6.1691223476568
GAS6	-1.90178821025632	6.11204249288529	-5.23481659185132	2.58286302182235e-07	2.8542049122703e-06	6.16675770627776
RPARP-AS1	1.03041627016112	4.17672118208301	5.23461723538916	2.58548541020951e-07	2.85602545596107e-06	6.16578185142923
GPX3	-2.28503610032786	6.31635685210041	-5.23446519823843	2.58748708207506e-07	2.85704379008272e-06	6.16503764776552
IKBKE	1.00875775065835	4.13314527348081	5.23439909723056	2.58835781494437e-07	2.85704379008272e-06	6.16471409717141
RTKN2	1.36651402263959	1.68882884650557	5.23265379391649	2.61145130378943e-07	2.87927986242045e-06	6.15617250340611
S1PR5	2.041851152649	3.46148788718275	5.2305851019317	2.63908250737472e-07	2.90742741608136e-06	6.14605147683942
MATN3	1.48198541541994	1.95012071973731	5.23051990011418	2.6399579883176e-07	2.90742741608136e-06	6.14573253573761
PTPN3	1.05195070403137	3.12547499313411	5.22827604845746	2.67025886557132e-07	2.93858878538362e-06	6.13475864675185
SLC35F2	1.29111252937385	4.38252322169265	5.22792066338354	2.67508878810108e-07	2.94279857481867e-06	6.13302096352828
KCNIP3	-1.42310444123398	1.06011187906933	-5.22551846597755	2.70795902919664e-07	2.97449042970812e-06	6.12127795705206
SH3D21	1.14768120225512	2.35842618373102	5.22274429767692	2.74640625973939e-07	3.01079574733358e-06	6.10772250285009
SEMA3A	-1.56867455971541	1.0018353050092	-5.22104060310274	2.77027942812527e-07	3.0327106071349e-06	6.09940085894941
PHACTR1	-1.13976116331328	0.618117117463631	-5.22095611439484	2.77146855263125e-07	3.03287901566427e-06	6.09898823865281
ARHGEF15	-1.19310341973459	2.36428328441827	-5.21376519475806	2.87450939282925e-07	3.1359251631844e-06	6.06389125220478
MUC21	-1.02412142573984	-0.733362614257678	-5.2137132469669	2.87526710643908e-07	3.1359251631844e-06	6.06363786368419
SELENOM	-1.83659455683313	7.07407415219801	-5.21328565252388	2.88151138233408e-07	3.14039717059066e-06	6.0615522478652
ETS2	-1.29786002091319	6.26810275267972	-5.212102783769	2.89885366504855e-07	3.15694862890697e-06	6.05578352416586
SDC1	1.98258078458251	9.57996941598257	5.21143972986891	2.90861902712794e-07	3.16640633220784e-06	6.05255038589105
CD99L2	-1.11644662839205	3.91433246494313	-5.21131202047393	2.91050357034708e-07	3.16728090985579e-06	6.05192769964652
CD55	-1.43934566153793	6.03277474298887	-5.2091731145135	2.94224273748753e-07	3.19825606659359e-06	6.04150080667439
FAM229B	-1.1471123268859	2.37861660915706	-5.20706029174375	2.97392400411798e-07	3.22909947000135e-06	6.03120476793393
REM1	-1.27445563802542	0.806068974683293	-5.20622170542703	2.986589821248e-07	3.24020341734732e-06	6.02711925633597
CMAHP	-1.498489641904	1.77221310905306	-5.20415516057302	3.01802596145119e-07	3.2697141472157e-06	6.01705372397546
STK31	1.29627773755369	0.971572866287401	5.19489620263687	3.1628526629493e-07	3.42029415877075e-06	5.97199929971952
ADCY4	-1.01383436267742	1.56320088712508	-5.19247275863331	3.2018578194669e-07	3.45983727901525e-06	5.9602184109845
ELMO3	1.64261724471937	5.366689707637	5.19240453938099	3.20296251943655e-07	3.45983727901525e-06	5.95988685248138
DIO3	-1.81331202158926	0.485181520265253	-5.18510957529266	3.32324795104336e-07	3.58052772069935e-06	5.92445411000622
STRIP2	1.25084411059685	1.06064287370239	5.18426004587196	3.33753694604718e-07	3.59460091303133e-06	5.9203306731265
RND3	-1.4354208577767	5.96837655099904	-5.18072648103431	3.39761236166591e-07	3.65661477351223e-06	5.90318588813123
TCEAL3	-1.16168946208279	5.79633768763419	-5.17755366297853	3.45244608747522e-07	3.70745630984555e-06	5.88780022586107
TMSB10	1.07991888210931	12.8464928458348	5.1765104187259	3.47066232893934e-07	3.72565236080168e-06	5.88274313161039
LAMB2	-1.2436952267071	6.05543626658919	-5.17563026278024	3.4861032348957e-07	3.74085693283039e-06	5.87847730216492
ADAMTS15	-1.78254290333376	1.13684285211522	-5.17289252512598	3.5345589540813e-07	3.79129010976491e-06	5.86521247051309
SNORD116-4	-1.53265339707232	0.159630043395849	-5.16562715628037	3.66633400249572e-07	3.91989980303329e-06	5.83004048227238
JUP	1.3865125464472	9.04349218497964	5.15654353761293	3.83779186019451e-07	4.09110127211758e-06	5.78612765659994
BBC3	1.07936015588386	4.18693428744736	5.15647940015102	3.83902966275857e-07	4.09110127211758e-06	5.78581784030589
ATL1	-1.25031193581682	2.39596967706213	-5.15545735950061	3.85880648560299e-07	4.11068130893599e-06	5.78088132763526
DBNDD1	1.74580119032911	4.11107066030182	5.15322767493208	3.90229459344846e-07	4.15357973103068e-06	5.77011482775025
PDLIM7	-1.36744368668052	6.34564009985422	-5.14983573335303	3.96936300178752e-07	4.22078000498604e-06	5.75374401576003
CYP27A1	-1.84729465506829	3.71166304386412	-5.14438173501029	4.07955068282791e-07	4.33165774749705e-06	5.72744089405038
DPYSL3	-2.21074195216848	5.01419321413393	-5.14256740632384	4.11685789439481e-07	4.36810402087272e-06	5.71869634907611
F13A1	-2.32247531066368	3.2004411790346	-5.13571204255381	4.26082639392754e-07	4.51105562739817e-06	5.68568007044062
SOX8	-1.05686376773644	-0.0520150644414382	-5.13484999549067	4.27927150126638e-07	4.52894720482653e-06	5.68153110095889
NES	-1.58523107854208	4.07913445791707	-5.13457809458499	4.28510534829967e-07	4.53184697395087e-06	5.6802225895154
ROR2	-1.92755038846343	1.71181544784678	-5.13351551938048	4.30797765780259e-07	4.55274911563228e-06	5.67510957941401
FYN	-1.37458205952474	3.85664700603562	-5.13326240643637	4.31344340875211e-07	4.55688152395936e-06	5.67389176215
DUX4L50	1.42442709577484	3.27957447741649	5.13064302699061	4.37040226018501e-07	4.60897488607506e-06	5.6612921047835
MIR4530	-1.15787643366251	-0.42473703166825	-5.12937287295601	4.3982834474218e-07	4.63480984144682e-06	5.65518449672025
STEAP3	1.29020176164995	5.04988487073796	5.12753600875387	4.43890927091938e-07	4.67425762370896e-06	5.6463541959143
PRDM5	-1.09779424641656	0.413147392041058	-5.12268496674201	4.54795361935094e-07	4.78736260434372e-06	5.62304737977643
MIR27B	-1.96869581693704	0.513223268998073	-5.12200330722918	4.56348259294353e-07	4.79681458773881e-06	5.61977391245128
PTX3	-2.22184186207417	1.46697048944413	-5.12170402670769	4.57031674328896e-07	4.80055320884367e-06	5.61833682838361
MIR4292	1.40759767323508	3.47189905740508	5.12005748480638	4.60809350759265e-07	4.83849818297228e-06	5.61043179838018
NFATC2	-1.30192063951446	1.74825531750074	-5.11863079941665	4.64107032898933e-07	4.86788955559407e-06	5.60358411550473
SELENOP	-2.15085593873924	4.44696871027448	-5.11825942155636	4.64969186308156e-07	4.87391341573204e-06	5.60180188467926
ZC3H12C	-1.03306883184462	1.42313665134872	-5.11657390709015	4.68901628847155e-07	4.90938999895547e-06	5.5937145911215
BEX1	-1.59341776920605	0.120090392905674	-5.11591045983996	4.70458317838611e-07	4.92217015038647e-06	5.5905319408606
LHB	1.34124548173359	0.96478207516606	5.11581213053207	4.70689459409569e-07	4.92283031538855e-06	5.59006027234213
MT1M	-2.49453196708858	2.76469263509862	-5.11075151992394	4.82734921756309e-07	5.03801907119739e-06	5.56579623895355
CDC42EP3	-1.37602201780609	4.21859859298756	-5.10797056307568	4.89480725842418e-07	5.10402310316543e-06	5.55247147651317
RHPN1-AS1	1.13490146628461	1.09612011428948	5.10792909284422	4.8958200784758e-07	5.10402310316543e-06	5.55227282334743
ZNF887P	1.00352710888462	0.769710123233298	5.10665417585254	4.92705629850256e-07	5.13110964325035e-06	5.54616633689957
KREMEN2	1.76404838753551	1.52775680278959	5.10603953364201	4.94218421563765e-07	5.14503506030935e-06	5.54322285924633
FAM13B	-1.08000022550476	3.38344006266673	-5.1040625924221	4.99114721351442e-07	5.18679168570078e-06	5.53375755590681
DNMT1	1.01970379109288	5.57242897947221	5.10358674706994	5.00300240597638e-07	5.19726792493184e-06	5.53147976303343
SLC45A1	-1.12913330351358	0.980509479425056	-5.10174017869835	5.04926632103743e-07	5.24346887184656e-06	5.5226423268146
TENT5C	-1.46316855548694	2.54390865483791	-5.10152179015469	5.05476512551311e-07	5.24731907696338e-06	5.5215973348906
SGK1	-1.79455976573786	5.57850915894677	-5.10045807429073	5.0816313822297e-07	5.27147278124713e-06	5.516508007476
ECM2	-1.39215930726763	1.36137317116345	-5.09660155453724	5.18019891513658e-07	5.36232958370764e-06	5.49806444617405
TRARG1	-1.13351305371769	-0.600726948149294	-5.09614927213756	5.19187914403468e-07	5.36872924548168e-06	5.49590224375199
PAM	-1.2857536095874	4.86203336617364	-5.09360459737631	5.25807211765469e-07	5.42759769861502e-06	5.48374022072003
GLI2	-1.11734024596619	0.102021216986827	-5.09242192219369	5.28911352736674e-07	5.45680719657396e-06	5.47808957243791
SNORD14A	1.23579373147255	4.13447923338498	5.0923846490013	5.29009470499063e-07	5.45680719657396e-06	5.47791150549469
IGFBP6	-2.23623642937252	5.59540172581509	-5.08770054726273	5.4148106344312e-07	5.57759766299796e-06	5.45554312068856
EIF3L	-1.00563119909272	6.58418259416702	-5.08668573881184	5.44220278559233e-07	5.60187387926659e-06	5.45069942433304
LONRF1	-1.02092733808348	2.66848869402667	-5.08609930886032	5.45809302955264e-07	5.61625694769036e-06	5.44790077549426
DNM3OS	-1.09266512149564	0.24074861607349	-5.07788397264664	5.68547543693573e-07	5.83997205206985e-06	5.40872438343621
KCTD12	-1.52655953827315	4.40070372317677	-5.07770935708757	5.69040650247462e-07	5.84298838030123e-06	5.4078923052279
CD40LG	-1.08668914247747	0.0375828033497831	-5.07152683779453	5.86768945831907e-07	6.01027841543556e-06	5.37844771004517
CXCR2	-1.57199849258412	0.830113629368354	-5.06955966844196	5.92520979310305e-07	6.0670751796209e-06	5.36908562644994
SPTBN2	1.46041920034902	2.9543335487452	5.06772582545936	5.97932261397496e-07	6.11820663557095e-06	5.36036096614943
AMPH	-1.09485705060915	0.122818394853177	-5.06730806089995	5.99171664743047e-07	6.12874787662275e-06	5.35837380809281
PLEKHO1	-1.38753339135579	5.36326049307502	-5.06136398155292	6.17077766429091e-07	6.29870842074572e-06	5.33011567098392
MIR30C2	-1.21556829178303	-0.385014738993691	-5.0580004962296	6.27438174873447e-07	6.3910992117238e-06	5.31413870704461
CCDC14	1.13277099472283	3.77231192581909	5.05719991791304	6.29928839512897e-07	6.40978303352912e-06	5.31033725127904
TGFB3	-1.75559451641076	3.43802716468936	-5.05513424285447	6.36399569922143e-07	6.47112995517848e-06	5.30053109285449
RUSC1-AS1	1.11537510432391	2.34606229409974	5.050086795713	6.52482300223084e-07	6.62776317095536e-06	5.2765848454713
CDC42BPG	1.49626219742284	4.54416558128943	5.04977428259254	6.53490880253285e-07	6.63570722253726e-06	5.27510290955098
TCF19	1.16952361990322	2.36515250581715	5.04716861585649	6.61959096276046e-07	6.70952417590324e-06	5.26275001794307
ERC1	-1.00235572893921	3.50178855512603	-5.04711494166033	6.62134643882447e-07	6.70952417590324e-06	5.26249561990775
LLGL2	1.5165570701878	5.21553756590089	5.04572267592412	6.66703969694312e-07	6.74183389444075e-06	5.25589757746463
CD1C	-1.39539872143495	0.656444513517683	-5.04499515782661	6.69103751275068e-07	6.76376618136753e-06	5.25245046240986
ITPRIP	-1.17991136904479	3.9478224819025	-5.04453375257981	6.7063006286377e-07	6.77685674080516e-06	5.25026446787646
ARHGAP8	1.24803751791686	1.79421089065607	5.04394637474067	6.72577958737934e-07	6.79419700042337e-06	5.24748191122663
CLIP4	-1.34410960231624	2.42386983737409	-5.0433675434543	6.74502863587255e-07	6.8112931364318e-06	5.24474012320108
SGCE	-1.74471811729471	2.85709351746	-5.04258516432254	6.77113135470397e-07	6.83529610737604e-06	5.24103462083635
NSUN5P2	1.02181202556229	1.79017035145456	5.0397798427471	6.86553144766484e-07	6.91629105087144e-06	5.22775225979774
MPDZ	-1.18648042655928	1.92742422571299	-5.03957206597936	6.87257360312919e-07	6.92100528372876e-06	5.22676875985521
JCAD	-1.55444734922999	2.82244247958055	-5.03879781613677	6.89887672492239e-07	6.94510631122341e-06	5.22310420777623
SMAD7	-1.11720263291917	4.09371178451129	-5.03781422865731	6.93243194666695e-07	6.9764889686571e-06	5.21844957435793
AR	-2.00661767698469	1.27740672342563	-5.03589515386649	6.99835633652793e-07	7.04041376643495e-06	5.2093702556569
CHRD	-1.22538084103851	0.896967395638847	-5.03503996214143	7.0279288932024e-07	7.06773693533691e-06	5.2053252549752
ACTA1	-1.15848669342951	0.548907007515761	-5.03370923908333	7.07418575499353e-07	7.10937467212815e-06	5.19903223591496
PTOV1-AS2	1.12306248625802	3.25020112131344	5.03014585435025	7.19950562508537e-07	7.22601074188002e-06	5.18218818680365
PBX1	-1.54559553296806	4.64734225117936	-5.02961850685181	7.21823315947947e-07	7.24171713722436e-06	5.17969632586031
SCD	1.75957341639617	7.18832902396481	5.01665678678704	7.69362810593553e-07	7.68444716547498e-06	5.1185216513836
CORO2B	-1.2937578369806	0.713020651896879	-5.01359046168914	7.81044140251104e-07	7.79846219790596e-06	5.1040702213249
PROS1	-1.47052327559965	3.20119829804259	-5.01173141335295	7.88209563396966e-07	7.85929174939215e-06	5.09531244927937
NEURL1	-1.50700488602199	0.434092825830177	-5.01151986030216	7.89028978210079e-07	7.8647852727677e-06	5.09431602918744
GALNT6	1.59947717953974	3.21516962096939	5.00996264113503	7.95085989829488e-07	7.92246397008669e-06	5.08698263950047
COLEC11	-1.42061052407	1.23917009260626	-5.00711274409794	8.06287629229952e-07	8.02861866019424e-06	5.0735669098684
HSPB3	-1.57843564696822	-0.0382108087685944	-5.00366206330047	8.20054914769052e-07	8.16015921472805e-06	5.05733211272458
CLIC4	-1.64965432649579	6.05528381968407	-5.00011399740281	8.34447538204505e-07	8.28368032250117e-06	5.04064951968939
SPRY2	-1.42487158359363	3.34155869373297	-4.99297149735152	8.64164862721305e-07	8.56417782592038e-06	5.00709825155961
LGR6	-1.58050972240023	0.513658200096391	-4.99087051052966	8.73099231576295e-07	8.63519310905725e-06	4.99723717495168
JPH4	-1.17405296906045	0.111576330686396	-4.98690014733468	8.90227375662533e-07	8.79865417342574e-06	4.97861218385341
TES	-1.02933184283573	6.50473916780813	-4.98372402158071	9.04162487499526e-07	8.91832999033624e-06	4.96372246512898
SNHG14	-1.46774844230174	1.54945624655337	-4.97991507919839	9.21152104646136e-07	9.08285119677164e-06	4.94587723335231
EPHA1	1.51651497675517	4.10734599733392	4.97857521915182	9.27201501043748e-07	9.13634980594571e-06	4.93960275953454
RGL1	-1.31046286867474	3.00499396143442	-4.974142130512	9.47491463812535e-07	9.3174764794858e-06	4.91885362525564
ITPR3	1.29503171238178	4.61487566714515	4.97387220320421	9.48740660447483e-07	9.32663008315739e-06	4.91759075846639
KLRB1	-1.47173147994341	1.50800689585155	-4.9733526906266	9.51149392293539e-07	9.34717257539055e-06	4.91516036783652
TLE4	-1.26047607512092	3.08826138390269	-4.97119890770983	9.61198623586269e-07	9.43643219770769e-06	4.90508692448722
SIX1	1.46770778025942	2.56089651129516	4.96962888030625	9.68588693247232e-07	9.49625360397513e-06	4.89774620994775
TUBA1A	-1.70716489182606	6.61281449640193	-4.96937345364985	9.69796157916039e-07	9.50325208962202e-06	4.8965521496532
PROX1	-1.24780776756914	-0.033255650706385	-4.96676978180484	9.82187602132985e-07	9.61878006249936e-06	4.88438370846623
PIP4P2	-1.06212650241297	2.70448093581307	-4.96622192486251	9.84814380960674e-07	9.63920390586132e-06	4.88182398469739
ZNF468	1.10574432930097	3.6749663006367	4.96528841576655	9.89305864719443e-07	9.67669960165478e-06	4.87746297792124
UBE2Q1-AS1	1.01043929380394	0.488810159641479	4.96516570370201	9.89897750753498e-07	9.67881879641904e-06	4.87688976719786
CYP1B1	-2.33051525621572	2.42567929809759	-4.96139447206808	1.00825551542223e-06	9.83905573760633e-06	4.85927980421427
ABHD12	1.01255231483103	6.35062862789457	4.95565339164667	1.03683502625321e-06	1.00910571741156e-05	4.83249443018035
CPT1B	1.17826313507625	1.83660679023665	4.95411841648018	1.04460783586292e-06	1.01599556944237e-05	4.82533759103286
IL34	-1.45050535292319	2.25909544649016	-4.95012197769212	1.06510992897113e-06	1.03421926977823e-05	4.80671342447645
FCN1	-1.24214769550309	0.330956005497443	-4.94968540187335	1.06737300515527e-06	1.03538715847761e-05	4.80467971003698
MIR200CHG	2.07206351612546	5.24913344670531	4.94923041521827	1.06973645889049e-06	1.03699303650553e-05	4.80256040207213
RAB3IP	1.18636146634831	2.69065797791187	4.94866360235091	1.07268787076513e-06	1.03916637480372e-05	4.79992045555716
CLDN7	1.72737377265134	6.257406062013	4.94666196105639	1.08317352805763e-06	1.04863081640609e-05	4.79059991393157
NECTIN4	2.22514240084961	6.77456687522129	4.94415402935935	1.09645116721163e-06	1.06082892723718e-05	4.77892660386414
FERMT1	1.53304421026785	4.91400704683026	4.94248244049247	1.1053881351369e-06	1.06907710197542e-05	4.77114903182331
SNX10	1.42181278136678	3.05982163565536	4.93120472700644	1.16754772511054e-06	1.12659125846882e-05	4.71873739374907
TTC28	-1.06726059806076	1.29979854157591	-4.93028165923111	1.17278222776075e-06	1.13126952131219e-05	4.71445229303762
ZNF726	1.23684464797865	1.24400986027306	4.92903392222494	1.17989387983587e-06	1.13625875114371e-05	4.70866113853978
WLS	-1.59059601777801	5.52858991959877	-4.92387575039776	1.20973795149395e-06	1.16385133954073e-05	4.68473426778244
RMI1	1.0370524323936	3.35269313250565	4.92004813206759	1.23235339881519e-06	1.1837352070306e-05	4.66699380637646
NUDT7	-1.24589834957737	1.45749529046041	-4.91753020783721	1.24745249936621e-06	1.19699053288349e-05	4.65533030756472
TNNT1	2.65042642047755	2.73269735385475	4.91678464551628	1.25195753509174e-06	1.20068589607167e-05	4.65187774588968
ERG	-1.05943643286831	1.66190114989291	-4.91641606716459	1.25419045468949e-06	1.20227452127384e-05	4.65017110020171
PECAM1	-1.279547317291	4.94152190184267	-4.91462592451802	1.26509027923935e-06	1.21193001080173e-05	4.64188374392278
ID4	-2.00636369202431	3.28169912874027	-4.91447294638348	1.26602596201134e-06	1.21216222946493e-05	4.64117566601142
ARRDC4	-1.30969424613598	3.47306079385106	-4.91407730442757	1.2684489843407e-06	1.21395664803204e-05	4.63934448038247
MDK	1.60902613228119	8.55118173036104	4.91230446091539	1.27936145319304e-06	1.22280240689364e-05	4.63114068489456
COL7A1	2.05380383356983	5.22852478232163	4.91042293604252	1.2910419999615e-06	1.23356410270294e-05	4.62243686156829
VSIR	-1.18863595706457	4.84570178379098	-4.91032738032676	1.29163795025724e-06	1.23373112985934e-05	4.62199490594232
KLHL35	1.33662748607968	1.7207565156201	4.90837766341435	1.30385584872134e-06	1.24458967377946e-05	4.61297893022297
RAB25	2.25063111710651	8.18639948572955	4.90756140596744	1.30900398376063e-06	1.2486900587518e-05	4.60920530298384
NCOA7	-1.26243467115876	4.02391244136771	-4.90729444305529	1.31069197210762e-06	1.24989327222958e-05	4.60797123255702
TPTEP1	-2.21692591803035	1.62846540182307	-4.90686041560951	1.31344078342179e-06	1.25210698829617e-05	4.60596501286754
CACNB3	1.07402484632031	4.36623170076915	4.9060494060148	1.31859204230054e-06	1.25660877941426e-05	4.60221668087076
DCBLD1	1.08183534632891	3.68429425508061	4.9058333106936	1.31996789335569e-06	1.25751087596277e-05	4.60121802284282
DGUOK-AS1	1.29639511984006	3.87944477023806	4.90438243559885	1.32924137405768e-06	1.26470042393698e-05	4.59451399953879
ARHGEF17	-1.03707390536849	3.11591870457005	-4.90332001772543	1.33607182089107e-06	1.2703861147324e-05	4.58960603508531
ZNF300P1	-1.11295364829616	0.0989904929456419	-4.9021742688612	1.34347597764179e-06	1.27636674753714e-05	4.58431417839974
TRPS1	-1.55844990653685	1.34068272637528	-4.90157424276886	1.34736930144191e-06	1.27865036705345e-05	4.58154328601901
FAM50B	-1.70884756427012	2.26575411866503	-4.90144829984599	1.34818787503895e-06	1.27898846500214e-05	4.58096172599707
ANKRD35	-1.53817416240482	2.14141590446579	-4.90091819080496	1.3516386153473e-06	1.28184698078987e-05	4.57851401574202
IFFO1	-1.2706491635838	2.153735808215	-4.8996477793375	1.35994307467215e-06	1.28930525477413e-05	4.57264901746351
SERP2	-1.2855128383599	1.14904459451174	-4.89855770351971	1.36710794399022e-06	1.29567865477818e-05	4.56761764261594
FAXC	-1.07596710147028	0.38715721983306	-4.89733101917491	1.37521428006147e-06	1.30251866583902e-05	4.56195693162629
ADGRL4	-1.20891975313246	3.33506634975088	-4.8925810049901	1.40704373548269e-06	1.33008538983431e-05	4.54004926659014
CCNL2	1.10766355805891	6.20758819746784	4.89243755717733	1.40801594123872e-06	1.33024332038166e-05	4.53938796286514
CLYBL	-1.04715176219293	2.21123813180629	-4.88180825568884	1.4818871540897e-06	1.39588052022694e-05	4.49043444553206
CTSF	-1.29223288790578	5.54466537175746	-4.8788617511548	1.50301786048414e-06	1.41260533278418e-05	4.47688110561086
PNMA1	-1.31516368851344	4.82328916301688	-4.87664012442215	1.5191420610331e-06	1.42547298776313e-05	4.46666690214496
LINC02384	-1.51428755304719	0.754030104543423	-4.87498486809558	1.53126399470317e-06	1.43592761603167e-05	4.45905936299488
KIT	-2.00688407434889	1.96046920188119	-4.8725635113999	1.54916454536842e-06	1.45039230925433e-05	4.44793499882313
ACVRL1	-1.10882599069243	3.42351647160143	-4.86891018333491	1.57655539341439e-06	1.47321181020972e-05	4.43115998914493
SNCA	-1.3949316559112	0.948185228439058	-4.86807666198063	1.58286986355989e-06	1.4786407095978e-05	4.42733428183242
GPC2	1.82498213062391	1.94712323006257	4.8664244373162	1.59545873364147e-06	1.48945072026854e-05	4.41975261238647
NRN1	-1.76077412949522	2.04520197113975	-4.86530504714759	1.60404257646362e-06	1.49630652853232e-05	4.41461730416008
C14orf132	-1.40832939693406	1.12245556172684	-4.8652670406187	1.60433480324971e-06	1.49630652853232e-05	4.4144429641811
APOD	-2.97114267230306	5.28238769837557	-4.86475275955816	1.60829408937648e-06	1.49882826730601e-05	4.41208402229281
RIPPLY3	1.84962348464184	2.4079552553142	4.86465015525512	1.60908513421314e-06	1.49882826730601e-05	4.41161341610531
UNC93B1	1.04765934173698	6.42145485335238	4.86276271838074	1.62370376672629e-06	1.51148401163797e-05	4.4029580598173
SOWAHC	-1.24917806689088	4.81790267711289	-4.86259038231677	1.62504491331071e-06	1.51225192933409e-05	4.40216791565922
MRPL35P2	-1.02719267375672	0.390078083506048	-4.86165913110972	1.63231056503266e-06	1.51853089878157e-05	4.39789865293766
NUDT14	1.02102584548984	5.21235847187373	4.86004082731296	1.64501122301065e-06	1.52840481376774e-05	4.39048138259537
[truncated: 1,111 more rows]
