# Supplementary material for: Identification of a novel metabolism-related gene signature associated with the survival of bladder cancer
Source: BMC Cancer. 2021 Nov 24;21:1267. doi: 10.1186/s12885-021-09006-w (PMC8611960; doi:10.1186/s12885-021-09006-w)
Supplement: Supplementary file 6 — Additional file 5: Table S5. Twenty-seven metabolism-related DEGs. [file 12885_2021_9006_MOESM6_ESM.csv]

DE-MRG id
GFPT2
ALDH2
DPYD
NT5E
TYMS
LRP1
AOX1
SHMT2
UCK2
OAT
TSTA3
FASN
CKB
AOC3
PLA2G4A
EPHX2
TK1
MGLL
MAOB
PTGDS
CYP27A1
CA2
INMT
GPX3
MIF
PDGFC
PTGIS
