# Supplementary material for: Identification of a novel metabolism-related gene signature associated with the survival of bladder cancer
Source: BMC Cancer. 2021 Nov 24;21:1267. doi: 10.1186/s12885-021-09006-w (PMC8611960; doi:10.1186/s12885-021-09006-w)
Supplement: Supplementary file 7 — Additional file 7: Table S6. The survival analysis between mutated and nonmutated samples of each mutated gene among the 27 metabolism-related DEGs. [file 12885_2021_9006_MOESM7_ESM.xls]

gene	pvalue
ALDH2	0.372282583839567
AOC3	0.828849138185582
AOX1	0.327903050639529
CYP27A1	0.517728082902288
DPYD	0.806158559868022
EPHX2	0.790924266332077
FASN	0.0575303367899486
GFPT2	0.0590209726298789
MAOB	0.485300716156487
MGLL	0.965563450739986
NT5E	0.920997117106419
PLA2G4A	0.914220153766055
PTGDS	0.39934302489696
PTGIS	0.282833904695328
SHMT2	0.0231553778600289
TK1	0.951388729878262
TSTA3	0.575342429724453
TYMS	0.27120936993794
UCK2	0.0273883756021972
